# Supplementary material for: A novel regulator of the fungal phosphate starvation response revealed by transcriptional profiling and DNA affinity purification sequencing
Source: mBio. 2025 Aug 25;16(10):e02023-25. doi: 10.1128/mbio.02023-25 (PMC12506109; doi:10.1128/mbio.02023-25)
Supplement: Data set S1 — TPM counts and differential expression analysis of wild type, Δnuc-1, and Δnuc-3 cells exposed to the indicated concentration of phosphate. [file mbio.02023-25-s0001.xlsx]

## Sheet: Wild type 7mM PO4 vs 0mM PO4
Gene	Annotation	Wild type 7 mM PO4- 4h TPM Replicate 1	Wild type 7 mM PO4- 4h TPM Replicate 2	Wild type 7 mM PO4- 4h TPM Replicate 3	Wild type 0 mM PO4- 4h TPM Replicate 1	Wild type 0 mM PO4- 4h TPM Replicate 2	Wild type 0 mM PO4- 4h TPM Replicate 3	log2FoldChange(0mM PO4- vs 7mM PO4-)	padj	Gene of interest
NCU03032	betaine lipid synthase	6.80103	6.52768	5.87451	2223.59	1534.57	1548.09	7.65339	0	Lipid metabolism
NCU03643	cutinase transcription factor 1 beta	4.53564	3.29994	4.6054	3.5618	5.62758	6.1427	-0.14145	0.632997	Lipid metabolism
NCU02726	ethanolamine kinase	41.2189	39.6433	40.9411	26.4388	21.5211	26.5167	-1.16166	1.05571e-32	Lipid metabolism
NCU01747	glycerophosphocholine phosphodiesterase Gde1	30.0228	30.8444	31.4718	216.352	161.515	178.809	2.137	8.92022e-106	Lipid metabolism
NCU10038	glycerophosphoryl diester phosphodiesterase	15.9263	17.7677	14.4518	5373.87	3925.58	4367.76	7.6965	0	Lipid metabolism
NCU05859	hypothetical protein	2.04437	1.16085	1.55248	23.143	7.56177	9.09647	2.58618	3.18985e-06	Lipid metabolism
NCU04930	hypothetical protein	103.935	114.542	121.433	601.682	837.963	658.253	2.17224	4.52944e-47	Lipid metabolism
NCU09526	hypothetical protein	10.9014	12.2868	10.8466	67.3926	58.1132	61.275	2.00688	2.24353e-110	Lipid metabolism
NCU01112	lipid binding protein	1.40323	1.34885	2.30638	43.8661	53.8487	44.6987	4.3448	1.47046e-85	Lipid metabolism
NCU04809	MFS phospholipid transporter	27.0639	28.2839	30.8735	812.483	622.294	691.999	4.16986	0	Lipid metabolism
NCU02302	phosphatidylserine decarboxylase	9.77003	10.2668	10.4379	50.5233	57.3639	61.2442	2.02643	1.32974e-52	Lipid metabolism
NCU06524	protease inhibitor	19.8521	22.2331	19.7016	24.0593	33.7772	30.5283	0.0742926	0.705977	Lipid metabolism
NCU09788	endonuclease/exonuclease/phosphatase	5.58146	4.88646	4.15931	137.564	144.916	179.563	4.5367	2.85437e-171	Nuclease
NCU01045	ribonuclease T1	26.7946	23.5839	27.1192	1453.73	1192.69	1322.57	5.33239	0	Nuclease
NCU09525	secreted protein	30.2825	28.8294	23.2538	2169.18	1694.03	1797.68	5.65048	0	Nuclease
NCU04069	3'-phosphoadenosine 5'-phosphatase isoform B	0	0	0	134.515	169.085	151.808	13.8392	1.49677e-30	Nucleotide modification or metabolism
NCU00597	deoxyribose-phosphate aldolase 2	43.2002	46.982	46.1062	9.72248	10.0055	11.135	-2.59307	9.86296e-114	Nucleotide modification or metabolism
NCU01127	DUF636 domain-containing protein	3.62544	4.65502	4.57709	51.4532	51.5606	50.4786	3.1283	7.92706e-107	Nucleotide modification or metabolism
NCU05005	HHE domain-containing protein	1.12373	1.26022	1.90132	66.431	98.6306	81.697	5.38443	4.87174e-92	Nucleotide modification or metabolism
NCU09856	hypothetical protein	2.36519	1.97915	2.13812	20.9691	31.6261	26.2187	3.16146	1.16534e-57	Nucleotide modification or metabolism
NCU02675	RNA-3'-phosphate cyclase	11.4587	15.9913	20.9534	0.246832	0	0.100616	-7.53369	1.78914e-35	Nucleotide modification or metabolism
NCU06261	uracil phosphoribosyltransferase	82.8976	81.7992	80.9128	424.877	505.261	460.809	2.05616	2.84151e-75	Nucleotide modification or metabolism
NCU01072	class II aldolase/adducin domain-containing protein	12.3418	11.6524	14.3038	57.3686	86.889	66.3079	2.01594	1.25062e-25	Nucleotide-sugar or phosphate-sugar modification or metabolism
NCU04797	fructose-bisphosphatase-1	31.7396	32.4627	32.5973	304.312	375.907	326.415	2.93363	1.10252e-128	Nucleotide-sugar or phosphate-sugar modification or metabolism
NCU09906	hypothetical protein	9.72024	10.2961	9.86573	245.304	290.971	275.139	4.31845	0	Nucleotide-sugar or phosphate-sugar modification or metabolism
NCU08226	hypothetical protein	236.814	213.933	281.488	260.707	87.8393	116.567	-1.128	0.0275478	Nucleotide-sugar or phosphate-sugar modification or metabolism
NCU02322	mannose-6-phosphate isomerase	5.90836	5.2218	6.68846	88.4003	99.3009	97.9427	3.5499	6.47908e-147	Nucleotide-sugar or phosphate-sugar modification or metabolism
NCU09425	NdvB protein	6.75181	6.16968	6.21662	43.3995	32.4602	34.7227	2.07582	4.15605e-64	Nucleotide-sugar or phosphate-sugar modification or metabolism
NCU09403	NmrA family protein	10.3353	9.80302	11.0714	92.8319	99.5564	86.8352	2.7102	3.81226e-112	Nucleotide-sugar or phosphate-sugar modification or metabolism
NCU06123	phosphoketolase	22.1251	21.6283	27.109	482.872	400.392	439.178	3.7692	6.71595e-277	Nucleotide-sugar or phosphate-sugar modification or metabolism
NCU05151	phosphoketolase	2.92039	3.36482	3.51782	44.9449	58.4032	54.0976	3.56133	2.51587e-111	Nucleotide-sugar or phosphate-sugar modification or metabolism
NCU08549	UDP-galactose 4-epimerase	14.4231	17.5272	22.944	363.736	413.324	398.383	3.97342	5.56882e-133	Nucleotide-sugar or phosphate-sugar modification or metabolism
NCU08228	UDP-glucose dehydrogenase	169.164	149.744	205.932	203.19	65.2127	89.9066	-1.02463	0.0571934	Nucleotide-sugar or phosphate-sugar modification or metabolism
NCU09631	hypothetical protein	2.186	1.83	1.72057	582.081	527.511	541.478	7.72472	0	Phosphatase
NCU08703	inorganic pyrophosphatase	9.02443	8.60718	10.6047	65.7152	57.052	58.4494	2.22284	1.78483e-59	Phosphatase
NCU06351	phytase-1	18.9405	18.5797	18.7617	159.119	114.61	108.434	2.30614	2.85883e-68	Phosphatase
NCU03077	hypothetical protein	11.1249	10.9201	10.6901	323.346	224.328	274.798	4.19554	9.97765e-251	Phosphate starvation response regulator
NCU07580	mitotic division kinase-1	65.8615	61.7927	62.1113	106.974	78.6677	86.1657	0.0628072	0.62141	Phosphate starvation response regulator
NCU11426	nuclease-2	32.8158	30.4444	32.1297	193.618	153.588	158.658	1.95244	8.06897e-102	Phosphate starvation response regulator
NCU09315	nuclease-l	19.8863	20.1211	20.8675	27.0511	30.0089	28.8017	0.0488319	0.689326	Phosphate starvation response regulator
NCU01738	phosphatase regulation	41.1011	43.8416	42.2394	62.7794	51.2102	54.6798	-0.0449003	0.661806	Phosphate starvation response regulator
NCU01055	chromate ion transporter	5.20761	5.16254	5.5092	370.969	281.807	302.901	5.45486	0	Phosphate transporter
NCU09767	membrane transporter	6.636	7.84014	6.41858	362.916	305.808	338.231	5.14468	0	Phosphate transporter
NCU07375	MFS phosphate transporter	65.5317	65.6929	73.4576	105.794	68.8508	91.563	-0.0770077	0.637729	Phosphate transporter
NCU09564	phosphorus-4	0.234748	0	0.711479	26.2381	13.9439	20.4269	7.67207	0	Phosphate transporter
NCU08325	phosphorus-5	10.7765	10.8218	9.42614	4404.69	3363.1	3575.44	8.06186	0	Phosphate transporter
NCU07741	1-acyl-sn-glycerol-3-phosphate acyltransferase 2	35.2385	39.863	36.6778	60.8197	50.9022	55.0934	0.126353	0.201529
NCU00168	1-acylglycerol-3-phosphate O-acyltransferase	48.9202	47.2259	43.8994	35.5312	28.443	32.4053	-0.991879	4.68286e-23
NCU04657	1-aminocyclopropane-1-carboxylate deaminase	6.03238	6.2184	6.20938	6.47105	6.02851	5.64053	-0.474743	0.0222664
NCU02083	1-phosphatidylinositol-3-phosphate 5-kinase	11.1478	11.2232	11.8317	16.8024	16.8834	16.0845	0.0918378	0.29457
NCU11415	1-phosphatidylinositol-4,5-bisphosphate phosphodiesterase gamma 2	12.9821	11.798	12.1495	12.2089	5.52799	5.90631	-1.11036	2.30216e-05
NCU07523	1,3-beta glucanase	39.0643	35.4247	37.5448	66.9228	48.8601	56.4938	0.165415	0.172519
NCU07253	1,3-beta-glucanosyltransferase gel1	36.3726	35.2368	40.1125	66.5901	48.6214	54.6851	0.149416	0.244533
NCU06781	1,3-beta-glucanosyltransferase Gel2	377.669	370.407	402.578	564.363	510.522	519.311	0.0195187	0.803582
NCU06850	1,3-beta-glucanosyltransferase gel3	15.2866	15.6931	15.4092	20.5219	15.2483	17.4472	-0.255473	0.0361014
NCU05429	1,4-alpha-glucan branching enzyme	224.744	267.942	259.826	737.07	644.445	741.579	1.00894	6.06865e-37
NCU06071	2-dehydropantoate 2-reductase	0.155123	0.231953	0.339953	0.52023	0.535372	0.582148	0.70366	0.387591
NCU04832	2-dehydropantoate 2-reductase	25.8437	27.6356	27.8196	52.9384	52.8042	49.0851	0.480175	1.84385e-07
NCU01904	2-deoxy-D-gluconate 3-dehydrogenase	63.8555	75.6424	74.893	331.309	450.252	405.567	2.02733	2.27399e-40
NCU04857	2-hydroxyacid dehydrogenase	25.677	29.3707	31.4594	83.8193	106.558	90.5353	1.255	3.79856e-18
NCU05050	2-hydroxyacid dehydrogenase	34.7067	36.8159	34.825	27.688	25.1628	26.9208	-0.86479	4.08859e-21
NCU01636	2-hydroxychromene-2-carboxylate isomerase	19.8225	19.4162	20.1567	68.6516	68.5571	54.6939	1.24163	3.49325e-22
NCU03283	2-keto-4-pentenoate hydratase	1.45048	1.69555	2.8133	1.87649	3.47317	1.55464	-0.202647	0.0126983
NCU00680	2-methylcitrate dehydratase	97.4727	102.274	101.209	232.134	193.547	240.185	0.694637	7.12813e-13
NCU04803	2-nitropropane dioxygenase-1	106.187	107.083	104.781	253.797	269.428	262.524	0.857229	1.19222e-23
NCU04419	2-oxoglutarate-dependent ethylene/succinate-forming enzyme	10.0812	9.70012	11.6674	14.4371	14.7544	14.5138	0.022897	0.883439
NCU09864	2-oxoisovalerate dehydrogenase alpha subunit	13.5216	14.7243	13.2595	33.371	34.0042	37.3837	0.889089	3.20012e-14
NCU03913	2-oxoisovalerate dehydrogenase beta subunit	19.0739	19.7006	19.2136	34.8476	35.1684	42.2806	0.505649	0.000147972
NCU07623	2,2-dialkylglycine decarboxylase	1.48773	0.631296	0.859146	1.16867	1.52649	1.40836	0.0113357	0.98265
NCU01562	2,4-dichlorophenoxyacetate alpha-ketoglutarate dioxygenase	0.606511	0.151151	0.553821	0.226003	0.387636	0.337203	-0.930362	0.339461
NCU09519	2,5-diketo-D-gluconic acid reductase A	20.8251	22.5971	22.4337	57.634	61.8368	63.367	1.02582	3.34372e-19
NCU05539	2',3'-cyclic-nucleotide 3'-phosphodiesterase	0	0	0	31.3607	43.1709	34.2968	1.40122	1.33444e-22
NCU05227	20S proteasome maturation protein Ump1	185.31	200.526	214.75	387.414	359.541	376.028	0.452932	1.7195e-08
NCU08904	20S-pre-rRNA D-site endonuclease NOB1	30.398	32.2714	29.6306	16.2318	15.8365	15.8992	-1.39313	2.48227e-42
NCU05363	26S protease regulatory subunit 8	94.4653	95.551	97.7954	164.528	152.356	156.412	0.267218	1.88595e-05
NCU11053	26S proteasome non-ATPase regulatory subunit 9	49.1684	51.9172	53.9888	164.378	151.213	148.951	1.13184	6.92896e-50
NCU07794	2Fe-2S iron-sulfur cluster binding domain-containing protein	60.3085	64.1421	58.6269	42.3601	27.3735	34.7723	-1.2651	2.36503e-19
NCU05038	2OG-Fe(II) oxygenase	2.15629	2.53615	3.0687	38.509	37.7543	28.4212	3.29467	2.69635e-60
NCU04575	3-chlorobenzoate-3,4-dioxygenase reductase subunit	9.96715	10.2848	9.79325	12.7076	12.4773	11.163	-0.173579	0.177912
NCU00838	3-dehydroshikimate dehydratase	15.5164	20.2195	21.4322	213.847	207.501	203.73	3.00136	4.36146e-136
NCU00712	3-hydroxy-3-methylglutaryl-coenzyme A reductase	80.0873	72.857	81.3822	89.1378	66.1032	74.4258	-0.484019	8.35032e-06
NCU08058	3-hydroxyacyl-CoA dehydrogenase	2.05043	2.14617	2.13442	1.87191	2.28023	2.39395	-0.400602	0.153652
NCU04393	3-hydroxyacyl-CoA dehydrogenase	1.37935	2.32033	1.76333	2.22727	2.73289	3.54682	0.197739	0.673977
NCU16336	3-hydroxyacyl-CoA dehydrogenase	8.10896	7.9642	6.76753	18.2142	14.1669	15.4362	0.615092	1.03128e-05
NCU11196	3-hydroxyacyl-CoA dehydrogenase	113.346	107.074	98.6776	314.422	324.688	325.924	1.14839	2.05544e-32
NCU03282	3-hydroxyanthranilate 3,4-dioxygenase	300.523	302.891	297.838	213.552	300.095	246.153	-0.688811	6.52186e-06
NCU09553	3-hydroxybutyryl CoA dehydrogenase	27.4615	25.0663	26.4051	88.6853	74.5189	78.9142	1.16411	3.58252e-38
NCU06559	3-hydroxyisobutyrate dehydrogenase	72.4744	77.6827	79.1833	55.0421	50.2377	45.155	-1.05911	5.48917e-31
NCU10110	3-hydroxyisobutyrate dehydrogenase	3.17589	3.37418	3.26935	7.39953	7.34569	7.40201	0.724953	2.34635e-05
NCU05991	3-keto-steroid reductase	24.8664	24.9979	22.86	25.1812	17.7263	18.6705	-0.695224	1.89841e-07
NCU09473	3-ketoacyl-acyl carrier protein reductase	21.8302	26.9771	27.2318	60.2361	66.1405	60.1834	0.847773	1.07675e-10
NCU04462	3-ketoacyl-CoA reductase	141.209	144.376	137.695	202.904	164.872	180.155	-0.0803508	0.385544
NCU09646	3-ketoacyl-CoA thiolase	49.2245	49.2198	50.9345	95.7974	99.8049	104.182	0.556952	2.27608e-09
NCU04796	3-ketoacyl-CoA thiolase	51.5197	49.9051	51.8547	179.671	218.901	220.043	1.56849	1.7793e-36
NCU05558	3-ketoacyl-CoA thiolase	31.6059	34.9514	36.5696	46.1508	49.5184	53.8871	0.0893407	0.508104
NCU00302	3-ketodihydrosphingosine reductase tsc-10	52.5809	50.4555	58.6004	79.9914	75.9432	81.3915	0.103246	0.33793
NCU08124	3-ketosteroid-delta-1-dehydrogenase	6.87138	7.62035	6.56723	20.7683	28.0774	22.3168	1.31469	7.31888e-15
NCU00387	3-oxo-5-alpha-steroid 4-dehydrogenase	19.4524	20.1755	16.4493	22.3339	18.1795	20.2317	-0.334741	0.0102347
NCU07964	3-oxoacyl-(acyl-carrier-protein) reductase	1.15649	0.578266	0.862532	5.8735	5.33697	5.49506	2.22205	3.1693e-10
NCU04592	3-oxoacyl-(acyl-carrier-protein) reductase	118.65	99.5746	116.044	174.735	138.656	155.092	0.0330156	0.80444
NCU01092	3-oxoacyl-(acyl-carrier-protein) reductase	2.0698	2.14264	0.981338	11.747	24.2694	14.838	2.87249	3.23926e-13
NCU08943	3-oxoacyl-(acyl-carrier-protein) reductase	28.3099	34.6471	35.4039	69.0046	77.3144	75.5238	0.727086	4.92327e-08
NCU03332	3-oxoacyl-(acyl-carrier-protein) reductase	34.1004	29.3233	29.6228	102.081	113.082	113.729	1.37443	5.47589e-29
NCU03525	3-oxyacyl-[acyl carrier protein] reductase 1	38.902	46.3972	41.1252	53.0306	51.9288	49.2488	-0.162132	0.151339
NCU03255	3-phytase A	151.866	138.709	121.455	170.981	312.668	269.354	0.432068	0.0683866
NCU05983	3,4-dihydroxy-2-butanone 4-phosphate synthase	76.5591	80.7164	74.513	52.8433	41.887	46.716	-1.16499	4.14545e-34
NCU08026	3' exoribonuclease	69.7341	68.7603	69.8706	60.6776	62.7939	58.1693	-0.646799	1.22104e-14
NCU03159	3' exoribonuclease	29.4198	31.3552	34.7517	26.8624	22.8435	25.3614	-0.799915	3.6603e-14
NCU01806	3' exoribonuclease	44.2183	43.4819	45.6477	43.384	40.9714	43.2795	-0.513776	5.52026e-10
NCU00334	3' exoribonuclease	62.3364	70.1944	60.964	65.4207	56.1684	62.4433	-0.523311	1.71741e-07
NCU03765	3'-5' exonuclease/helicase	27.5945	27.3405	28.8604	27.8343	27.2252	28.023	-0.461814	1.6149e-09
NCU00114	30S ribosomal protein S10	137.613	158.939	145.915	68.8093	52.9739	66.1251	-1.68804	1.46362e-51
NCU08296	30S ribosomal subunit S4	111.194	115.418	114.842	42.8086	35.1195	45.6154	-1.91814	1.23693e-73
NCU05717	37S ribosomal protein Mrp17	113.2	109.238	103.19	79.4462	76.7981	75.0597	-0.94319	7.93796e-29
NCU12023	37S ribosomal protein MRP4	184.65	172.919	184.993	78.6281	77.6037	85.6554	-1.61442	1.50531e-74
NCU00599	37S ribosomal protein Rsm22	20.1134	19.4816	21.1873	12.2373	9.34504	11.1341	-1.34731	2.42846e-34
NCU03926	37S ribosomal protein Rsm24	149.168	152.986	146.609	63.8084	55.5864	63.3811	-1.74699	1.14143e-106
NCU03343	37S ribosomal protein S25	165.861	160.993	157.85	102.372	84.0262	95.486	-1.23429	1.18209e-47
NCU01800	37S ribosomal protein S5	77.7565	74.7122	77.2816	34.5554	27.8628	34.3236	-1.70021	2.71222e-68
NCU08998	4-aminobutyrate aminotransferase	119.38	124.257	127.769	302.277	341.025	327.308	0.966285	1.19808e-21
NCU04594	4-carboxymuconolactone decarboxylase	22.8093	25.1993	23.5183	67.3473	81.4035	80.2422	1.23459	1.13577e-20
NCU10546	4-coumarate-CoA ligase	2.62469	2.80969	2.25505	13.3035	13.2103	12.4617	1.90084	8.72513e-33
NCU05851	4-coumarate-CoA ligase 1	3.96019	4.65678	4.32885	16.5906	17.914	13.8999	1.4566	1.1101e-17
NCU03295	4-coumarate-CoA ligase 1	4.1458	3.34916	3.36272	14.9721	19.267	17.5342	1.80629	4.12191e-24
NCU01830	4-hydroxyphenylpyruvate dioxygenase	3.03514	2.66562	2.43421	3.8426	4.9641	3.88825	0.198472	0.462616
NCU00088	4-nitrophenylphosphatase	193.627	176.648	190.34	186.721	200.085	192.216	-0.401256	2.0532e-05
NCU01452	40S ribosomal protein S1	2976.38	2945.98	2957.12	263.901	379.979	435.927	-3.47968	2.79327e-81
NCU03102	40S ribosomal protein S11	2545.87	2548.46	2502.67	217.081	280.174	352.398	-3.60214	1.18747e-94
NCU06432	40S ribosomal protein S12	10910.9	10069.8	8954.33	542.595	853.247	1166.93	-3.98423	2.58444e-31
NCU03038	40S ribosomal protein S13	3891.52	3793.85	3956.1	406.427	447.67	588.729	-3.45674	2.47975e-117
NCU09539	40S ribosomal protein S13	314.754	332.258	298.184	238.116	237.576	259.844	-0.810121	1.63105e-17
NCU08620	40S ribosomal protein S16	4752.5	4834.06	4687.66	465.803	610.923	762.812	-3.39728	3.36828e-82
NCU00475	40S ribosomal protein S18	4625.21	4585.37	4608.07	510.108	727.615	815.288	-3.19106	2.26944e-73
NCU07826	40S ribosomal protein S19	1685.42	1885.19	1747.31	158.84	192.533	252.327	-3.58142	1.58673e-96
NCU06047	40S ribosomal protein S2	1394.16	1386.27	1431.4	128.12	189.094	230.447	-3.38216	6.52079e-65
NCU06892	40S ribosomal protein S20	2137.6	2072.86	2082.4	154.643	204.527	268.863	-3.76569	7.99883e-88
NCU06431	40S ribosomal protein S22	4842.76	3886.59	4596.04	404.177	397.973	568.848	-3.64207	1.01701e-123
NCU07182	40S ribosomal protein S24	1056.87	1047.88	1070.37	107.146	122.374	145.553	-3.52613	4.90547e-154
NCU09476	40S ribosomal protein S25	5429.86	5418.53	5133.38	686.102	732.662	907.756	-3.22606	1.67908e-135
NCU00618	40S ribosomal protein S27	2391.4	2251.68	2334.86	391.261	577.716	538.667	-2.65129	1.61733e-59
NCU05599	40S ribosomal protein S28	5636.27	5182.03	4947.61	402.354	659.023	792.121	-3.52641	3.58997e-56
NCU03738	40S ribosomal protein S29	7360.12	6945.95	6441.65	506.498	869.809	1002.27	-3.56206	1.73484e-55
NCU06048	40S ribosomal protein S30	2.19752	11.1095	0	0	0	0	-0.278258	0.00798804
NCU02181	40S ribosomal protein S4	2662.11	2669.11	2502.97	296.33	328.357	406.027	-3.37126	1.56898e-131
NCU09475	40s ribosomal protein s5	3747.02	3542.24	3366.94	319.855	396.752	536.396	-3.53057	2.84335e-81
NCU08502	40S ribosomal protein S6	14.2387	16.2813	18.0405	0.874215	2.66138	2.17464	-3.7171	9.48581e-73
NCU02951	40S ribosomal protein S8	58.7292	60.7896	57.2659	44.4648	37.1577	44.0986	-0.943218	4.26146e-23
NCU08500	40S ribosomal protein S8	2414.46	2320.55	2431.58	255.87	296.92	373.435	-3.39558	3.68001e-112
NCU03827	40S ribosomal protein S9	109.32	104.294	108.684	64.9237	60.6106	60.7129	-1.24175	4.546e-76
NCU01698	4F5 family protein	79.6527	83.9792	83.5845	138.584	94.1984	111.365	0.0210564	0.889711
NCU06189	5-aminolevulinate synthase	50.5261	50.415	50.1775	25.3171	30.1705	29.8884	-1.26949	3.25339e-27
NCU00958	5-azacytidine resistance protein azr1	62.2738	62.2393	61.7506	75.8491	58.4442	66.3653	-0.346302	0.000319098
NCU08434	5-methyltetrahydropteroyltriglutamate-homocysteine methyltransferase	406.296	406.288	431.553	607.059	704.225	603.808	0.176124	0.125585
NCU17064	5-nitroimidazole antibiotic resistance protein	47.4295	36.9998	41.8396	24.5879	60.3281	31.3388	-0.55298	0.258874
NCU04569	5-oxoprolinase	89.0788	79.2498	83.6864	72.8607	109.374	91.4139	-0.30655	0.104802
NCU01643	5'-3' exoribonuclease 2	27.7746	29.2066	30.7908	20.8757	17.3467	17.6776	-1.10317	4.58585e-36
NCU09659	5'-nucleotidase	234.847	216.788	187.84	673.045	587.261	690.216	1.1573	6.9294e-24
NCU11368	5',5'''-P-1,P-4-tetraphosphate phosphorylase 2	40.5462	41.2888	39.2	83.7926	68.252	68.0659	0.410021	2.35165e-05
NCU08552	50S ribosomal protein L14	136.765	141.445	135.603	96.1819	92.0342	111.586	-0.913706	1.50071e-17
NCU01023	50S ribosomal protein L17	111.912	111.111	111.07	63.1583	59.3599	62.8105	-1.3004	1.34494e-70
NCU08410	50S ribosomal protein L24	79.0507	78.5322	78.2866	29.3044	32.506	36.2655	-1.7132	8.51614e-48
NCU06786	50S ribosomal protein L30	103.233	109.76	106.217	60.5925	50.4972	55.8939	-1.38653	4.85267e-67
NCU05287	50S ribosomal protein L4	80.581	77.5245	80.3404	27.5399	20.948	31.333	-2.03138	3.20673e-47
NCU04171	50S ribosomal protein L5	62.126	67.1741	68.2672	22.4511	19.7782	24.6833	-2.01295	1.57991e-77
NCU07560	50S ribosomal subunit L30	69.4954	73.2713	74.2561	29.4738	24.5748	30.5952	-1.80993	1.12273e-73
NCU05714	50S ribosomal subunit protein L15	170.475	161.887	162.786	87.4748	84.5452	97.9813	-1.324	2.60508e-43
NCU06469	54S ribosomal protein L12	111.351	127.458	119.68	43.4683	37.7709	49.1109	-1.90976	1.72094e-58
NCU08199	6-hydroxy-D-nicotine oxidase	11.418	10.5584	13.2356	9.40508	11.7529	12.2284	-0.524858	0.00449332
NCU01728	6-phosphofructo-2-kinase	3.65475	4.43668	3.62377	5.89879	4.29526	5.0041	-0.1583	0.402008
NCU01178	6-phosphofructo-2-kinase/fructose-2,6-bisphosphatase	38.3484	42.7998	39.3727	47.8288	40.6654	42.8936	-0.374135	3.06949e-08
NCU00837	6-phosphogluconate dehydrogenase	6.68026	6.02089	7.37603	19.8377	22.0653	20.6095	1.18639	1.79015e-15
NCU11370	6-phosphogluconate dehydrogenase 2	69.1966	74.9528	70.5442	120.934	121.823	118.915	0.304098	0.000251538
NCU07143	6-phosphogluconolactonase	11.4039	12.3336	10.7067	19.7843	19.6984	20.7844	0.360542	0.00435734
NCU09371	6,7-dimethyl-8-ribityllumazine synthase	244.957	249.321	259.331	252.417	273.858	277.435	-0.353895	0.000210257
NCU07547	60S acidic ribosomal protein P0	102.543	112.437	111.775	10.9146	6.31469	10.0869	-4.03643	4.96686e-144
NCU00979	60S acidic ribosomal protein P2	17345.4	15184.6	14866.3	1050.93	1696.22	2008.25	-3.75548	9.32013e-66
NCU08344	60s ribosomal protein	2045.61	1905.29	1927.5	215.161	279.217	336.779	-3.2642	2.97751e-83
NCU08893	60S ribosomal protein L1	114.295	113.514	118.328	38.3479	33.7421	41.2443	-2.06204	1.79647e-99
NCU08964	60S ribosomal protein L10	2538.86	2364.69	2542.32	445.328	522.838	552.161	-2.73686	6.60577e-116
NCU00294	60S ribosomal protein L10a	4102.23	4302.26	3927.83	805.418	755.601	884.867	-2.78319	1.14203e-197
NCU02509	60S ribosomal protein L11	2511.73	2447.58	2673.46	203.997	316.889	360.67	-3.55234	7.6795e-71
NCU01317	60S ribosomal protein L12	4054.68	3906.82	3858.9	292.651	483.531	555.534	-3.58747	2.23244e-62
NCU01776	60S ribosomal protein L15	1297.31	1426.64	1352.08	89.1794	151.512	171.026	-3.74421	1.30182e-65
NCU01221	60S ribosomal protein L16	2753.85	2701.96	2817.93	204.561	290.516	361.153	-3.70838	1.63844e-80
NCU06768	60S ribosomal protein L16	207.843	231.235	213.614	119.723	108.811	129.522	-1.31584	3.87767e-41
NCU03703	60S ribosomal protein L17	1952.78	1825.38	1889.05	189.766	220.707	285.886	-3.46847	2.52001e-105
NCU03988	60S ribosomal protein L18	3788.43	3526.3	3793.25	271.956	416.52	444.156	-3.73312	4.91076e-89
NCU05804	60S ribosomal protein L19	3765.93	3489.93	3833.34	399.847	706.719	712.704	-3.04434	7.85908e-46
NCU04336	60S ribosomal protein L19	272.417	277.447	272.372	127.486	106.516	131.657	-1.6205	1.07115e-66
NCU04614	60S ribosomal protein L19	15.362	16.2857	15.9165	32.7696	30.0645	29.2945	0.503583	1.41887e-10
NCU02757	60S ribosomal protein L2	256.879	255.163	233.388	155.726	139.607	160.461	-1.16032	2.75842e-38
NCU00413	60S ribosomal protein L2	5720.63	5396.76	5407.9	404.868	642.634	757.741	-3.63259	1.20721e-66
NCU04225	60S ribosomal protein L20	56.5091	61.0056	60.3859	14.7655	18.5782	18.1321	-2.23405	3.66847e-67
NCU08389	60S ribosomal protein L20	123.146	281.577	232.373	10.9772	26.9548	21.7671	-3.65364	7.51128e-87
NCU06661	60S ribosomal protein L22	1896.82	1959.49	1832.06	138.264	174.775	218.146	-3.86298	1.14773e-115
NCU02905	60S ribosomal protein L23	1906.58	1922.31	1872.28	190.816	242.369	268.561	-3.46523	3.40356e-125
NCU03150	60S ribosomal protein L24	1803.88	1804.16	1910.23	192.097	250.66	298.75	-3.33707	1.17406e-89
NCU06226	60S ribosomal protein L25	2921.16	2872.9	2786.63	171.232	274.8	324.201	-3.91577	7.61186e-76
NCU01827	60S ribosomal protein L27	3722.23	3592.12	3384.36	259.56	474.432	507.217	-3.54395	4.88896e-54
NCU00315	60S ribosomal protein L29	3008.53	3638.25	2990.28	300.174	464.481	511.956	-3.35501	3.06021e-62
NCU08299	60S ribosomal protein L3	54.1633	52.7939	57.2025	18.072	19.1931	21.0318	-1.94203	7.54259e-75
NCU06843	60S ribosomal protein L3	2437.47	2368.45	2356.75	151.753	239.633	287.338	-3.83775	1.28655e-73
NCU06749	60S ribosomal protein L3	14.7464	26.8938	21.7658	3.02721	4.93617	6.63337	-2.55896	1.77175e-17
NCU08963	60S ribosomal protein L30	1778.61	1763.88	1743.56	113.641	182.265	210.349	-3.82229	3.18448e-75
NCU00464	60S ribosomal protein L32	5637.98	6120.96	5356.05	477.169	631.522	890.498	-3.53821	1.09581e-64
NCU09109	60S ribosomal protein L33	5502.36	5496.29	5527.5	427.07	611.537	740.128	-3.65555	3.76578e-82
NCU07857	60S ribosomal protein L34	4962.07	5225.22	4441.51	355.452	537.061	665.847	-3.66973	5.18017e-67
NCU10498	60S ribosomal protein L35	2509.49	2618.6	2601.1	188.922	290.747	309.858	-3.73024	3.51655e-89
NCU03302	60S ribosomal protein L36	3427.85	3154.88	3195.19	186.361	329.16	403.78	-3.84723	2.68038e-57
NCU01966	60S ribosomal protein L37	1.72081	6.90141	0	0.315523	0.318205	0	-3.47104	6.88094e-65
NCU03635	60S ribosomal protein L38	15831.6	16472.2	13851.8	952.056	1393.81	1817.22	-3.9102	1.73096e-73
NCU08990	60S ribosomal protein L39	9917.06	10368.8	8871.26	754.058	1301.71	1392.46	-3.51725	3.10523e-58
NCU01474	60S ribosomal protein L4	89.0108	84.561	85.6216	34.0947	38.0907	37.0839	-1.68616	7.09691e-99
NCU03757	60S ribosomal protein L4-A	1541.7	1543.44	1543.77	95.265	145.113	192.722	-3.85602	1.36422e-67
NCU05032	60S ribosomal protein L40	6963.29	7413.43	6326.92	491.751	795.057	961.662	-3.6407	2.67775e-60
NCU07562	60S ribosomal protein L43	3353.63	3392.36	3325.54	315.029	440.467	534.009	-3.40561	2.94535e-75
NCU00706	60S ribosomal protein L44	8841.32	8780.79	7937.19	710.792	1321.52	1361.15	-3.34921	2.37527e-48
NCU02707	60S ribosomal protein L6	3834.24	3551.43	3744.43	306.3	460.867	546.376	-3.52196	9.29073e-70
NCU04068	60S ribosomal protein L6	205.853	206.208	205.438	110.149	99.0398	115.681	-1.37688	1.39475e-63
NCU07829	60S ribosomal protein L7	3666.68	3408.55	3343.84	271.164	393.174	503.125	-3.59741	4.55188e-68
NCU04779	60S ribosomal protein L8	1881.74	1766.39	1822.93	134.785	219.47	234.667	-3.65389	1.01019e-73
NCU02744	60S ribosomal protein L9	3968.51	3838.62	3752.83	225.276	344.794	448.238	-3.94321	5.50868e-72
NCU01301	60S ribosomal subunit assembly/export protein loc-1	81.0519	82.0533	81.2168	14.6146	10.5587	13.0177	-3.13108	6.30175e-156
NCU07864	60S ribosome biogenesis protein Mak11	27.3895	26.994	30.431	4.38787	4.81441	5.59608	-2.97024	1.07804e-103
NCU00105	60S ribosome subunit biogenesis protein NIP7	78.1225	74.3744	80.7525	15.1739	12.3056	17.5334	-2.82737	1.98211e-96
NCU00481	a-pheromone processing metallopeptidase Ste23	44.6945	46.0021	43.9588	72.9784	66.1682	71.2647	0.193635	0.00786838
NCU11219	A/G-specific adenine glycosylase	5.85193	5.60386	6.19885	4.41783	3.3661	3.23238	-1.13362	1.19059e-13
NCU11220	A/G-specific adenine glycosylase	2.26015	2.67356	2.34086	2.14587	1.67406	1.78159	-0.825088	0.000898848
NCU02420	AAA family ATPase	30.6653	28.4631	29.9505	41.9845	39.1352	39.5445	-0.054583	0.536089
NCU08706	AAA family ATPase	6.23788	7.70522	7.20664	9.97139	8.18157	8.06706	-0.140244	0.405994
NCU01809	AAA family ATPase/60S ribosome export protein Rix7	25.2967	27.3167	28.7928	10.0946	10.0525	10.9047	-1.84025	1.60862e-70
NCU07276	ABC bile acid transporter	8.16655	9.66193	8.58248	9.67893	8.20217	8.65136	-0.443662	4.64749e-05
NCU08056	ABC drug exporter AtrF	5.87846	6.58022	5.15365	11.9359	14.1653	14.1341	0.748095	7.51306e-07
NCU03776	ABC multidrug transporter	19.4365	19.8713	17.4703	42.1454	61.3537	60.0515	1.08539	6.22421e-10
NCU06382	ABC transporter	9.25546	8.26974	9.68553	10.2498	10.7596	10.3471	-0.245171	0.0344105
NCU05226	ABC transporter	79.0718	77.3373	81.4743	54.3717	51.6953	48.3231	-1.07406	2.44431e-47
NCU01997	ABC transporter	36.3271	36.7961	35.2504	44.4929	48.9558	48.49	-0.0576384	0.62426
NCU02544	ABC transporter	37.8176	38.9441	37.9557	78.6908	64.5656	68.0864	0.428636	4.63555e-08
NCU04097	ABC transporter	251.949	264.077	281.869	370.816	307.351	310.766	-0.143043	0.115431
NCU04021	ABC transporter	7.20962	6.98173	7.88069	12.9312	10.5467	11.4179	0.207039	0.0553193
NCU00290	ABC transporter	0.140496	0.252097	0.369476	2.51293	1.90723	1.51146	2.48298	2.34524e-08
NCU05591	ABC transporter CDR4	15.9232	13.5654	14.4529	30.7743	13.7609	22.4929	0.144904	0.578935
NCU06927	abhydrolase domain containing 12	11.0153	13.8449	11.5824	21.002	18.1067	20.197	0.255272	0.0673211
NCU04533	abundant perithecial protein	61.2378	49.9384	65.2009	10004.2	13877.7	11691.8	7.21242	0
NCU08356	acetamidase	21.4723	22.8393	22.4962	207.461	199.224	192.538	2.7156	0
NCU02712	acetate kinase	31.4241	30.4352	39.1443	250.82	279.516	256.532	2.51443	3.74518e-91
NCU09255	acetate non-utilizing protein 9	39.9586	42.4768	44.4094	35.9127	34.7907	35.3496	-0.708948	1.04731e-09
NCU06656	acetate utilization-15	45.0904	43.356	42.8002	91.6568	82.3271	78.435	0.491899	3.06314e-10
NCU04230	acetate utilization-3	72.4031	58.6478	54.6269	52.0736	64.1265	57.8349	-0.539634	0.000638418
NCU06836	acetate utilization-5	280.38	296.598	280.478	264.601	305.019	293.428	-0.436352	4.56435e-05
NCU09873	acetate utilization-6	19.2979	14.1081	16.6656	39.4892	36.9626	37.5797	0.735321	3.04566e-08
NCU09770	acetate utilization-8	95.6955	94.556	90.3295	90.2273	87.4465	97.0266	-0.479593	6.41356e-08
NCU10007	acetate utilization-9	81.9441	82.9181	78.093	353.384	378.216	356.795	1.70268	6.75891e-85
NCU06482	acetate-2	537.595	564.156	549.295	401.451	283.955	342.694	-1.13878	4.02865e-25
NCU03004	acetate-3	385.719	386.734	398.555	201.628	169.093	201.449	-1.48464	2.01877e-71
NCU07659	acetate-4	286.258	285.329	306.471	193.539	171.374	203.951	-1.07627	1.91568e-34
NCU06075	acetate-8	8.64714	14.8123	11.6982	11.0954	13.2044	9.44005	-0.166099	0.0413628
NCU01378	acetoacetyl-CoA synthase	43.1388	37.0737	42.0353	117.358	70.2198	83.3791	0.687962	3.33376e-05
NCU00446	acetoacetyl-CoA synthase	8.74781	9.74106	9.67562	12.4712	10.2768	10.4537	-0.214239	0.0810224
NCU09703	acetolactate decarboxylase	16.7	15.0968	15.9673	22.2886	18.2009	18.8073	-0.140929	0.306105
NCU07982	acetolactate synthase	1.6657	14.5092	9.77845	1.4047	8.00235	1.6959	-1.56185	1.6599e-31
NCU08771	acetolactate synthase	9.83749	11.2627	11.067	57.6395	73.838	61.1591	2.13839	2.48859e-51
NCU04870	acetyl xylan esterase	0	0	0	0	0	0	0	0
NCU04494	acetyl xylan esterase	9.61593	7.78477	7.43128	18.4824	9.83472	11.9229	0.234914	0.370458
NCU00710	acetyl xylan esterase	10.287	9.93849	10.9102	14.6077	11.5945	15.0421	-0.0482944	0.777187
NCU09732	acetyl-CoA acetyltransferase	40.2283	37.3062	35.1648	111.562	89.4289	91.8696	0.923941	3.77151e-19
NCU02571	acetyl-CoA acetyltransferase	361.124	351.762	362.488	329.919	273.364	278.189	-0.739996	8.11503e-23
NCU08535	acetyl-CoA carboxylase	91.9258	94.0384	93.6136	53.5772	53.646	60.994	-1.18068	4.01005e-37
NCU08752	acetylcholinesterase	3.59354	3.80885	3.4034	15.0889	15.402	13.6777	1.58587	1.65081e-33
NCU02227	acetylornithine deacetylase	80.19	77.6732	81.8548	149.11	154.21	148.645	0.46639	1.0558e-08
NCU09474	acetyltransferase	40.1619	44.9898	45.0813	48.2757	49.0548	48.8768	-0.281492	0.00393248
NCU09283	acetyltransferase	25.8401	30.3474	24.1036	102.553	98.7211	100.808	1.46325	1.90058e-43
NCU07589	acetyltransferase	64.8106	65.8994	69.6727	57.457	59.9167	62.5986	-0.603235	6.61324e-11
NCU04340	acetyltransferase	2.1011	3.17248	2.75053	10.1255	11.7794	23.0025	2.13354	1.59665e-152
NCU04583	acetyltransferase	213.702	217.877	251.317	74.3469	263.412	61.6255	-1.20031	0.0952651
NCU05159	acetylxylan esterase	6.23093	6.05188	5.94362	15.89	12.6084	13.7795	0.761929	5.30462e-09
NCU09664	acetylxylan esterase	0.538029	0.804504	0.294773	0.902182	0.515801	0.448693	-0.238018	0.80589
NCU03181	acetylxylan esterase	2.02467	2.27059	1.83369	2.72526	3.42254	3.41144	0.199656	0.518289
NCU06460	acid phosphatase	27.5411	22.4777	25.4528	115.756	88.5967	92.9657	1.52221	3.23662e-37
NCU03404	acid phosphatase PHOa	32.5455	30.769	22.4544	22.1254	25.4686	25.1375	-0.684342	0.000126023
NCU04205	acid proteinase	1.03069	0.832234	0.74539	3.68637	3.74671	3.19352	1.58432	4.10405e-07
NCU00478	aconidiate-2	4.41514	3.91195	4.31788	5.61303	4.06434	5.68986	-0.5951	0.00184613
NCU07617	aconidiate-3	0.740355	0.734477	0.982853	3.979	3.70171	3.20586	1.68459	2.37044e-10
NCU00977	aconitate hydratase	89.6009	92.3572	94.8002	22.6599	17.2925	21.437	-2.62559	6.95128e-139
NCU04280	aconitate hydratase	80.1399	82.2046	80.5634	40.902	35.7703	34.7864	-1.57533	2.26185e-100
NCU05008	acp-1	137.247	154.956	159.545	133.219	155.559	165.816	-0.435414	0.00118363
NCU05733	acriflavine resistant-2	19.5219	19.6868	19.7993	28.1165	25.6271	25.2915	-0.0289738	0.790999
NCU04173	actin	1662.52	1519.17	1590.31	2893.76	2104.24	2307.33	0.117697	0.288476
NCU10073	actin binding protein	153.504	152.598	148.911	228.051	171.713	187.055	-0.0879793	0.426281
NCU04647	actin binding protein	139.474	152.388	143.923	58.6609	40.6227	49.7703	-2.00275	1.2856e-63
NCU11176	actin cytoskeleton organization protein App1	9.08861	9.35171	10.3109	12.5033	11.107	11.9818	-0.144335	0.189852
NCU06171	actin cytoskeleton-regulatory complex protein	28.1072	28.4276	29.65	32.0591	29.7629	33.6554	-0.302176	0.000451292
NCU06347	actin cytoskeleton-regulatory complex protein end-3	96.3721	87.3024	93.7265	129.667	112.902	110.516	-0.104439	0.266379
NCU01161	actin polymerization protein Bzz1	41.937	40.1969	39.4243	61.1554	52.2638	51.9992	-0.0078229	0.938672
NCU05587	actin-like protein arp-6	2.36165	3.12461	4.37002	6.67844	5.9675	5.14554	-0.466694	6.44015e-06
NCU07171	actin-related protein 2	247.702	247.497	257.835	375.237	334.913	358.816	0.0545468	0.444762
NCU01756	actin-related protein-3	191.625	179.65	194.87	373.79	274.266	316.941	0.314284	0.00433444
NCU02555	actin-related protein-4	62.3601	61.0063	63.3889	64.5286	65.3259	64.0043	-0.395087	1.12894e-07
NCU06394	actin-related protein-5	58.7916	64.0127	59.8545	97.9114	78.7242	83.0276	0.0545276	0.596263
NCU06238	actin-related protein-8	21.6083	20.5003	21.1618	29.9061	24.0355	26.9354	-0.0991249	0.337495
NCU08267	activating signal cointegrator 1 complex subunit 3	10.4982	9.88219	10.0986	11.5231	10.416	10.2226	-0.373627	1.44483e-05
NCU06769	activator 1 38 kDa subunit	43.3195	44.2627	44.0113	50.5218	37.4205	40.1195	-0.493363	2.26185e-05
NCU02687	activator 1 41 kDa subunit	30.4515	31.4085	32.3568	60.8427	40.0155	45.1749	0.175102	0.265944
NCU08427	activator 1 subunit 3	26.3679	27.8636	26.7741	53.3424	34.0728	38.0789	0.173931	0.304532
NCU06543	acyl-CoA dehydrogenase	45.2647	47.7432	49.2577	107.748	93.0743	92.3654	0.591253	2.74677e-13
NCU09885	acyl-CoA dehydrogenase	10.4205	12.4474	13.4932	7.74151	10.6594	9.84777	-0.600407	5.23296e-07
NCU02287	acyl-CoA dehydrogenase-1	58.9843	57.7477	50.9462	238.068	267.085	253.859	1.73183	1.66139e-54
NCU08924	acyl-CoA dehydrogenase-2	40.7369	39.1624	38.3824	183.174	176.666	180.777	1.74302	9.62283e-124
NCU01181	acyl-CoA dehydrogenase-3	93.9738	98.5742	91.351	228.148	253.607	232.142	0.883545	2.65831e-19
NCU05259	acyl-CoA desaturase 1	1482.59	1433.59	1514.9	1149.22	1323.44	1178.23	-0.725633	9.61117e-13
NCU04380	acyl-CoA synthetase	94.5817	93.2687	97.6943	111.499	91.6421	111.815	-0.31031	0.0011847
NCU03929	acyl-CoA synthetase	49.3951	50.0542	53.8096	105.383	99.3281	109.925	0.588168	1.00594e-12
NCU00580	acyl-CoA thioesterase	24.6631	24.9666	24.023	50.856	48.1494	49.7892	0.565327	1.55443e-10
NCU02027	acyl-protein thioesterase 1	110.804	105.128	108.854	365.353	372.773	381.877	1.33747	2.59671e-60
NCU09858	acylamide-delta3(E)-desaturase	33.7156	29.8174	30.5508	45.0389	28.3057	35.3192	-0.250458	0.126776
NCU04130	acylase ACY 1	34.368	30.1258	31.8782	70.5384	71.131	69.1794	0.679615	8.12523e-13
NCU11282	acyltransferase	30.7133	31.818	32.3067	61.3657	61.9296	61.3594	0.512534	6.93193e-11
NCU01014	acyltransferase	0	0.034261	0	0.034152	0.035146	0.152868	2.34577	0.292399
NCU08231	acyltransferase	13.7782	16.4819	15.8021	59.4194	74.534	63.7338	1.65768	6.41624e-32
NCU06834	ADAM protease ADM-B	40.4301	39.0226	43.0201	78.2405	58.4357	65.8452	0.270868	0.0135005
NCU04345	adaptin ear-binding coat-associated protein 2	30.6411	30.8123	28.2166	39.6882	29.5269	33.3796	-0.259269	0.0383819
NCU03998	adaptor protein complex 3 Mu3A	53.9038	56.8588	56.2003	72.0099	74.7358	76.0258	-0.0318249	0.760539
NCU02090	adenine phosphoribosyltransferase	101.36	101.173	106.504	133.72	132.57	134.041	-0.0755888	0.34191
NCU03166	adenine-3A	244.826	252.597	266.653	120.832	174.242	129.13	-1.29097	7.68668e-16
NCU06187	adenine-4	194.62	183.089	197.178	115.771	125.521	133.502	-1.06401	4.34656e-25
NCU02629	adenine-5	265.594	285.028	294.633	102.272	129.057	113.865	-1.73589	1.05106e-44
NCU04216	adenine-7	75.1752	71.8059	75.2528	54.6292	37.9783	43.7372	-1.16093	4.37772e-23
NCU09789	adenine-8	209.962	212.944	223.242	188.311	218.293	184.983	-0.573464	9.92127e-08
NCU00843	adenine-9	101.991	99.319	113.104	58.4981	73.4329	72.1479	-1.06762	3.25722e-15
NCU06876	adenosine 5'-monophosphoramidase	157.804	153.194	157.232	355.297	358.901	351.106	0.736927	3.3988e-21
NCU04642	adenosine deaminase	36.8665	37.6444	35.8159	55.6432	61.919	56.6059	0.203905	0.00619417
NCU00438	adenosine deaminase	20.4381	20.8368	21.5043	25.7322	26.0656	26.858	-0.12458	0.319232
NCU00414	adenosine kinase	363.804	373.525	383.756	597.946	404.238	445.986	-0.0879934	0.540791
NCU03216	adenylate kinase	97.0564	105.12	103.278	163.385	139.361	137.989	0.0769362	0.392206
NCU01550	adenylate kinase cytosolic	293.537	272.331	282.898	141.467	106.816	128.397	-1.62614	6.0946e-59
NCU08008	adenylyl cyclase-associated protein	106.047	105.51	100.019	216.16	180.754	196.568	0.477295	1.40569e-09
NCU09896	adenylyl-sulfate kinase	953.807	960.242	928.098	455.993	587.088	491.236	-1.33372	2.33864e-25
NCU03669	AdoMet-dependent rRNA methyltransferase spb1	52.4983	51.7061	51.769	13.9536	7.75127	10.4816	-2.7359	4.46221e-62
NCU16511	ADP-ribose 1''-phosphate phosphatase	11.4592	15.1796	12.1838	21.4937	20.2825	26.2167	0.276565	0.0119825
NCU08568	ADP-ribose pyrophosphatase	122.445	131.312	123.25	259.309	279.3	264.057	0.643048	2.5143e-12
NCU08340	ADP-ribosylation factor 1	651.373	630.99	624.986	1015.72	774.692	867.826	0.0172533	0.874475
NCU08989	ADP-ribosylation factor 1	148.958	146.032	134.489	162.95	124.098	133.354	-0.485598	5.50874e-06
NCU07173	ADP-ribosylation factor 6	87.2321	87.1077	82.05	161.428	119.752	125.952	0.211562	0.0694491
NCU08618	ADP-ribosylation factor family protein	14.4564	15.2938	16.1457	26.8975	27.0402	24.6945	0.327263	0.00071519
NCU00218	ADP-ribosylation factor family protein	25.3259	27.528	26.47	41.596	36.4567	33.6306	0.0433304	0.755106
NCU00333	ADP-ribosylation factor family protein	39.4283	37.2265	39.1575	50.9926	39.2253	43.7669	-0.242936	0.0296716
NCU06105	ADP-ribosylation factor-binding protein GGA1	76.4175	75.6715	77.288	124.863	99.0787	111.827	0.096526	0.309178
NCU09477	ADP, ATP carrier protein	10416.2	10442.1	10391.8	4872.53	3124.35	3984.65	-1.84057	2.1325e-44
NCU03989	ADP,ATP carrier protein	25.8973	25.4015	25.5521	29.2987	25.0416	26.7096	-0.374882	2.0767e-05
NCU06062	aerobactin siderophore biosynthesis protein iucB	2.41453	3.05595	2.49454	2.1979	1.78569	1.16502	-1.07476	0.000293023
NCU08167	aerobactin siderophore biosynthesis protein iucB	78.6527	81.3818	72.293	95.3147	120.472	95.1004	-0.0248564	0.883456
NCU07240	aflatoxin B1 aldehyde reductase member 2	127.226	124.763	136.41	510.638	593.607	544.542	1.65232	6.48611e-57
NCU01348	agmatinase	70.7625	55.7841	108.288	35.47	130.053	41.8029	-0.604048	0.43748
NCU11320	agmatinase	12.4623	11.5688	13.7433	17.0113	26.9415	20.0379	0.318868	0.145161
NCU04087	Aha1 domain-containing protein	173.863	176.007	172.828	131.276	132.407	122.121	-0.887255	3.00846e-33
NCU06880	AhpC/TSA family protein	103.505	104.916	118.388	233.931	220.471	233.984	0.624376	9.23566e-13
NCU03973	alanine	70.3698	70.9412	74.1918	58.3714	45.2681	50.6571	-0.935536	9.81092e-25
NCU03579	alanine racemase	49.7134	52.5658	55.6963	45.8201	38.6723	49.3276	-0.691059	1.15924e-08
NCU01821	alanine-glyoxylate aminotransferase	131.203	122.737	129.54	281.129	232.386	246.781	0.534384	1.89437e-11
NCU02566	alanyl-tRNA synthetase	132.321	127.36	132.958	136.929	120.792	123.243	-0.495238	6.80272e-15
NCU00535	alanyl-tRNA synthetase	13.4189	14.8752	14.93	36.2328	45.5999	41.7719	1.07114	1.17284e-12
NCU00552	albino-1	46.3077	49.9564	47.9755	595.097	550.16	547.141	3.10258	0
NCU00585	albino-2	222.523	243.811	241.159	1035.82	1096.85	1059.36	1.72645	2.04778e-95
NCU01427	albino-3	42.6256	42.5107	43.1309	111.053	113.195	111.802	0.940954	5.87863e-35
NCU09035	alcohol dehydrogenase	11.2251	12.3498	12.8099	47.3387	52.7559	45.4529	1.55201	2.42972e-32
NCU06303	alcohol dehydrogenase	28.8561	30.5958	28.2219	34.3905	33.91	35.3811	-0.206312	0.0589436
NCU07042	alcohol dehydrogenase	34.6917	31.185	32.4781	41.6474	56.0675	50.9888	0.342331	0.000149368
NCU11325	alcohol dehydrogenase	35.8285	40.4211	36.9488	159.548	150.041	156.363	1.59312	1.14234e-77
NCU02850	alcohol dehydrogenase	1.86878	1.65121	2.42003	12.2813	15.6356	10.7677	2.245	1.73393e-17
NCU02476	alcohol dehydrogenase III	6.47549	7.51118	6.93899	11.9938	10.1153	10.0064	0.168554	0.271476
NCU01754	alcohol dehydrogenase-1	953.512	894.88	912.219	519.118	899.104	817.33	-0.816022	2.1452e-05
NCU09648	aldehyde dehydrogenase	305.246	286.337	255.079	254.174	156.698	215.852	-0.892416	1.74007e-08
NCU07053	aldehyde dehydrogenase	0.077707	0.130718	0.095791	0.086867	0.312885	0.243016	0.651311	0.580536
NCU03415	aldehyde dehydrogenase	34.0385	35.9604	31.24	925.407	791.439	861.14	4.21993	0
NCU03348	aldehyde dehydrogenase	5.02644	5.71865	5.56759	24.1046	17.0543	20.5491	1.46561	4.83838e-21
NCU00378	aldehyde dehydrogenase	83.1777	95.2346	87.7919	471.942	528.172	525.855	2.07348	1.31077e-85
NCU01703	aldo-keto reductase	97.0746	107.918	100.282	127.585	118.442	120.824	-0.184683	0.0195001
NCU11289	aldo-keto reductase	1.49384	1.61323	1.36406	2.10289	2.80059	1.31501	0.0365374	0.939791
NCU08398	aldose 1-epimerase	3.93189	2.99213	4.76998	2.51166	9.36977	5.62119	0.151633	0.773957
NCU08516	aldose 1-epimerase	12.995	12.3653	13.7862	83.8601	88.9738	78.5211	2.23243	6.93889e-93
NCU01233	aldose reductase	15.6198	14.9183	16.0104	69.4928	84.2192	86.4241	1.92201	1.31655e-46
NCU01713	alf1-like	35.662	38.902	38.4546	58.9482	49.4097	50.5111	0.0393233	0.700046
NCU02969	alkaline ceramidase	11.8283	12.2557	10.8125	12.3603	11.1917	12.652	-0.395502	0.00599542
NCU03801	alkaline phosphatase	61.2921	63.1534	60.0395	124.513	107.686	116.948	0.469148	2.04179e-10
NCU05340	alkanesulfonate monooxygenase	0.019562	0.044287	0.016035	0.04444	0.022483	0	-0.676889	0.74499
NCU11182	alkB	0	0	0	0	0	0	0.503911	0.0756376
NCU00499	all development altered-1	266.986	264.586	290.977	333.517	298.394	303.173	-0.265982	0.000151557
NCU02017	all development altered-2	70.7601	70.0429	73.5841	96.2439	80.1278	84.7401	-0.168222	0.0471389
NCU02896	all development altered-3	24.5714	22.9095	24.5424	29.2767	24.8754	25.006	-0.316376	0.00035964
NCU03320	all development altered-4	5.35778	7.1428	5.50387	6.56999	6.94991	7.72809	-0.205479	0.299172
NCU03931	all development altered-5	19.5264	20.57	20.6282	47.1784	38.1706	46.7129	0.66874	5.91384e-11
NCU04866	all development altered-6	11.1742	9.8483	10.0545	23.9496	18.1723	17.4133	0.482903	0.000889374
NCU09739	all development altered-7	23.1497	22.2164	23.8391	18.5391	27.9017	18.6922	-0.529813	0.00665483
NCU02653	allantoate permease	1.14245	0.457576	0.737692	2.6911	2.44085	1.8885	1.1269	0.00667118
NCU07140	allantoate transporter	0.974072	0.983144	0.76048	3.15781	2.96958	2.80255	1.27729	0.000217135
NCU01816	allantoicase-l	240.378	236.424	222.042	372.167	477.598	433.931	0.433172	0.00152331
NCU02296	allantoinase-1	34.2919	36.0566	40.4944	31.6966	32.1162	35.4403	-0.607595	4.13337e-08
NCU16845	alpha-1,2 glucosyltransferase alg-10	15.675	15.7912	15.2836	31.9272	26.3361	27.1692	0.417954	1.55779e-05
NCU06541	alpha-1,2 mannosyltransferase KTR1	105.492	101.317	98.6083	164.476	148.596	148.076	0.143194	0.0629888
NCU07269	alpha-1,2-mannosidase	1.39098	0.726172	1.02487	6.16619	7.91829	7.7101	2.34278	1.17249e-19
NCU04798	alpha-1,2-mannosidase subfamily	9.4024	8.87613	8.98089	27.5242	20.5584	20.613	0.878318	4.23552e-12
NCU06166	alpha-1,2-mannosyltransferase	17.5676	20.7609	17.8021	33.761	24.4373	29.8995	0.197652	0.184927
NCU01388	alpha-1,2-mannosyltransferase	109.323	105.663	103.634	149.189	98.7691	115.762	-0.2666	0.0553362
NCU06779	alpha-1,2-mannosyltransferase alg11	103.426	102.963	104.556	139.833	140.6	141.588	-0.00809964	0.927954
NCU05680	alpha-1,2-mannosyltransferase Kre5	97.6624	96.4605	98.0785	108.331	82.3633	96.0183	-0.481325	5.979e-07
NCU08132	alpha-1,3-glucan synthase Ags2	64.1356	59.2468	64.6369	71.9645	56.3372	64.659	-0.416138	1.11749e-05
NCU02478	alpha-1,3-glucan synthase Ags2	9.13615	8.92932	9.965	11.2402	9.36125	11.5838	-0.252559	0.0264116
NCU04691	alpha-1,3-glucanase	0.492163	0.27597	0.404466	0.825273	1.6514	1.12872	1.17129	0.0375137
NCU08473	alpha-1,3-glucanase	3.22676	3.66377	3.27963	1.50579	1.56118	1.65985	-1.55389	9.35651e-26
NCU11405	alpha-1,3-glucanase/mutanase	29.2285	33.4221	22.7486	18.3683	28.5044	31.1906	-0.569293	0.0173754
NCU05916	alpha-1,3-mannosyltransferase CMT1	25.9946	27.3199	24.2519	34.8946	25.1249	30.6518	-0.228406	0.0980336
NCU07338	alpha-1,6-mannosyltransferase Och1	16.9997	21.9385	18.2062	47.5889	40.6206	39.3964	0.70874	1.441e-08
NCU08232	alpha-1,6-mannosyltransferase Och1	3.55109	5.54692	4.27327	20.203	46.0686	29.3105	2.40652	1.39379e-15
NCU07472	alpha-1,6-mannosyltransferase subunit	43.3091	43.3319	41.5282	73.3703	62.5753	62.0055	0.175283	0.0546774
NCU03055	alpha-1,6-mannosyltransferase subunit	58.403	55.9108	54.4625	54.4332	44.3121	47.5349	-0.659419	2.94051e-14
NCU06762	alpha-1,6-mannosyltransferase subunit	45.7206	45.6884	43.6841	47.4426	37.4187	41.6033	-0.548298	5.62841e-09
NCU06429	alpha-actinin	51.6714	47.4991	49.1377	70.6072	57.6027	61.4763	-0.0982807	0.311706
NCU02550	alpha-galactosidase	20.765	20.9858	20.941	52.5713	53.6082	50.8785	0.876287	2.44436e-28
NCU07351	alpha-glucuronidase	58.9283	63.8711	59.9407	26.6201	68.5408	41.0354	-0.855674	0.0629683
NCU09738	alpha-ketoglutarate dependent xanthine dioxygenase	32.833	33.0854	35.0169	110.111	93.8574	95.4558	1.11602	4.72352e-40
NCU07819	alpha-ketoglutarate-dependent taurine dioxygenase	0.782703	0.658327	0.643235	1.25777	1.57577	1.40747	0.579321	0.221831
NCU02343	alpha-L-arabinofuranosidase 2	11.6867	14.4092	11.7344	29.0513	45.4495	36.646	1.1155	1.41472e-08
NCU10030	alpha-L-rhamnosidase C	0	0	0	0	0	0	-0.0227989	0.905624
NCU04099	alpha-methylacyl-CoA racemase	4.40301	4.09317	4.04695	10.2975	12.9966	11.813	1.03951	8.72186e-07
NCU00052	alpha-methylacyl-CoA racemase	1.56533	1.27669	1.66064	2.67251	1.89902	2.56337	0.203647	0.494165
NCU09775	alpha-N-arabinofuranosidase	2.69889	1.593	1.6343	0.793961	7.35364	3.55383	0.559923	0.456084
NCU09170	alpha-N-arabinofuranosidase II	2.8436	2.95276	3.17358	11.9304	22.6571	14.9313	2.02635	3.99285e-14
NCU01674	alpha-soluble NSF attachment protein	324.178	341.446	331.69	519.425	457.888	499.24	0.115259	0.110486
NCU00469	alpha-tubulin suppressor protein Aats1	25.2029	27.7139	24.5882	29.937	25.6864	24.8952	-0.395627	0.000367857
NCU04885	alpha-xylosidase	10.7037	10.2479	11.5918	39.699	33.6339	36.0997	1.29615	1.37302e-48
NCU09715	alpha,alpha-trehalose-phosphate synthase	112.795	115.763	122.188	484.381	337.283	381.495	1.32206	3.93463e-30
NCU08436	alpha/beta hydrolase	20.6105	20.714	20.6634	31.4441	26.2697	26.205	-0.0149511	0.898202
NCU17176	alpha/beta hydrolase	11.513	11.0408	10.2639	25.3765	25.0387	27.3281	0.796576	2.6053e-10
NCU06332	alpha/beta hydrolase	75.9358	77.0089	67.0042	64.3402	55.4724	57.8638	-0.759656	8.59188e-16
NCU03158	alpha/beta hydrolase	26.8531	24.6604	23.8787	30.8551	29.4099	28.8075	-0.209118	0.062703
NCU06700	alpha/beta hydrolase	32.6084	27.5166	25.524	57.4873	86.3424	77.904	0.930768	2.26024e-06
NCU04884	alpha/beta hydrolase fold protein	14.4609	15.8787	14.6139	51.8726	44.8135	41.5517	1.17013	1.59382e-27
NCU02904	alpha/beta hydrolase fold protein	157.69	153.79	168.396	185.403	336.483	288.257	0.318899	0.167413
NCU05161	alpha/beta hydrolase fold-3 domain-containing protein	11.0767	10.9163	12.3671	52.3439	64.1647	57.944	1.89649	3.20847e-38
NCU09436	alternative chromatin assembly factor-1	199.777	203.181	195.565	338.481	288.238	301.308	0.180633	0.013455
NCU07953	alternative oxidase-1	66.4132	75.0918	77.6499	71.6113	51.9558	67.5894	-0.650643	2.96497e-07
NCU03352	alternative oxidase-2	25.659	24.0995	24.7395	9.93691	8.03859	8.54031	-1.94252	4.76117e-79
NCU04874	alternative oxidase-3	2.70489	2.31219	1.64775	3.17177	2.95945	2.72111	-0.0367646	0.895343
NCU03938	alternative oxidase-5	16.0573	16.1127	16.756	14.8951	14.1937	14.2138	-0.626475	4.43841e-16
NCU00116	am alpha binding protein-1	74.7121	82.4185	74.3363	181.647	143.288	164.476	0.47135	1.44149e-12
NCU07176	amidinotransferase	0.318537	1.01216	0.780183	4.58173	8.17475	6.6923	2.78306	4.06014e-13
NCU03605	amidohydrolase	94.9486	88.0684	85.4733	182.705	135.885	152.255	0.355151	0.00170605
NCU06400	amidohydrolase	3.76411	3.23826	5.12741	10.6637	13.1096	10.6429	1.04899	8.50769e-06
NCU00722	amidohydrolase	1.78118	1.39101	2.46732	6.51206	5.03023	4.2702	0.615845	2.06217e-08
NCU08886	amidohydrolase	30.3607	32.0434	32.9553	61.0226	56.9834	60.3812	0.453283	3.03825e-08
NCU09670	amidohydrolase	10.8763	13.0812	11.4967	32.9953	42.5692	35.9364	1.21041	2.35528e-14
NCU09844	amidohydrolase	4.66498	4.34167	4.69198	14.8588	13.4692	11.1024	1.07077	8.78409e-15
NCU06058	amidohydrolase 2	2.01982	2.04308	1.95284	5.97687	5.74078	6.19281	1.12583	1.71905e-07
NCU03948	amidohydrolase 3	29.2844	32.3442	31.4888	39.7361	35.7293	35.0387	-0.203405	0.02497
NCU01195	amination-deficient	1651.48	1682.13	1818.4	690.837	652.436	710.595	-1.77579	1.16799e-125
NCU08925	amine oxidase	11.47	13.4534	13.5473	69.7473	56.351	57.9126	1.80496	6.77156e-62
NCU01678	amine oxidase	7.52243	3.25581	5.56508	6.64234	4.00982	5.41771	-0.0810151	0.558632
NCU05776	amino acid permease	8.4936	0	8.80429	0	0	4.4243	-1.13945	2.69654e-36
NCU00765	amino acid permease-2	1.58754	2.0834	2.49828	5.77716	4.50756	4.05632	0.7591	0.00309187
NCU05775	amino acid transporter	26.7154	29.0047	28.4603	30.5407	32.7261	31.5626	-0.275736	0.00786307
NCU08066	amino acid transporter	54.5517	57.3793	55.4123	34.5664	35.8105	33.0854	-1.14212	5.13471e-41
NCU01481	amino acid transporter	22.7894	24.8093	22.8139	33.7274	30.5252	31.6308	-0.00416584	0.967869
NCU03557	amino-acid N-acetyltransferase subunit Mak10	21.7592	23.0967	21.9398	21.6799	18.6392	19.1639	-0.618121	7.65673e-13
NCU07129	amino-acid permease inda1	15.171	16.626	15.2793	21.3827	43.8114	35.5997	0.663432	0.00906971
NCU06424	aminomethyl transferase	26.6431	26.4049	26.0891	29.1321	34.8019	34.5598	-0.13008	0.369782
NCU02319	aminopeptidase	46.8257	48.2036	48.9437	82.9305	94.9371	94.6569	0.474952	1.20846e-05
NCU09228	aminopeptidase 2	250.271	246.425	239.405	396.333	386.55	398.223	0.23285	0.0011785
NCU00112	aminopeptidase P	72.4172	64.6236	66.765	75.1705	71.9734	71.5206	-0.348866	4.19977e-05
NCU11365	aminotransferase	72.227	62.6031	58.7788	33.1832	64.5431	33.3033	-1.00181	0.0156916
NCU08011	aminotransferase	44.8044	41.9221	43.1413	59.9168	67.7308	74.2824	0.190773	0.160842
NCU11146	aminotransferase	8.98339	10.5109	9.0884	12.7252	20.0725	18.0938	0.392889	0.0779366
NCU03500	aminotransferase	102.381	101.728	98.8898	165.042	112.598	128.719	-0.0335336	0.824601
NCU06113	ammecr1 family protein	29.3648	32.0424	31.7873	133.891	113.924	113.96	1.50483	1.7968e-71
NCU06613	ammonium transporter	2.07872	2.14245	1.93273	5.42945	7.24367	5.94438	1.15153	6.25939e-08
NCU05843	ammonium transporter 1	5.25945	5.29108	5.40285	7.95456	6.9997	7.45001	0.0384598	0.815631
NCU03257	ammonium transporter MEP1	174.485	160.411	181.857	106.9	150.693	126.723	-0.869308	2.13888e-08
NCU01065	ammonium transporter MEP2	57.4637	55.3819	67.9554	133.283	177.243	135.407	0.858817	4.53569e-08
NCU00239	AMP binding domain-containing protein	15.3296	15.0642	14.8467	24.3618	26.6111	26.8748	0.334907	0.00135028
NCU02979	AMP deaminase	86.2585	83.7339	83.6562	109.563	92.8362	95.2681	-0.221646	0.00352628
NCU00129	AMP-binding domain-containing protein	2.96103	2.82872	3.01923	15.0793	15.7074	15.4335	1.9409	1.73116e-42
NCU02107	AMP-binding enzyme	13.6274	13.6015	14.1558	22.5157	18.0289	20.2859	0.102656	0.393339
NCU00608	AMP-binding enzyme	11.4191	11.3831	11.9313	58.1758	55.3466	56.0192	1.83645	2.38681e-117
NCU01069	amphiphysin-like-1	67.6976	65.0899	66.3848	117.164	112.214	108.847	0.313792	1.71746e-05
NCU02689	amycelial	27.2745	25.3123	27.2997	36.3532	28.9895	30.3512	-0.1934	0.0509911
NCU06586	AN1 zinc finger protein	21.4272	21.777	20.5673	28.7721	25.0813	23.4358	-0.17254	0.149421
NCU06651	AN1-type zinc finger protein	265.274	263.688	267.248	311.374	254.546	290.129	-0.347906	1.79889e-05
NCU08731	anaphase-promoting complex subunit 10	5.77529	4.83598	5.03098	7.66126	8.1943	8.52493	0.190766	0.327388
NCU01174	anaphase-promoting complex subunit CDC23	17.3702	16.1194	16.1533	42.5642	34.1426	35.8126	0.727055	1.28857e-13
NCU01377	anaphase-promoting complex subunit Cut9	9.29574	10.2664	10.8498	13.417	11.1543	11.6872	-0.198849	0.116575
NCU03013	anchored cell wall protein-10	193.718	194.788	193.617	206.543	119.098	160.066	-0.720766	8.9377e-06
NCU02041	anchored cell wall protein-11	327.79	308.225	326.983	482.496	339.677	371.383	-0.14703	0.254157
NCU08171	anchored cell wall protein-12	56.1101	68.5901	69.3872	131.296	186.856	136.33	0.785775	7.34017e-06
NCU00957	anchored cell wall protein-2	224.401	239.184	224.538	307.76	256.081	272.869	-0.170424	0.0342651
NCU05667	anchored cell wall protein-3	343.734	344.444	386.347	486.921	530.892	497.593	0.049276	0.661806
NCU09263	anchored cell wall protein-4	144.655	154.066	173.788	145.742	245.657	181.625	-0.159985	0.477949
NCU07776	anchored cell wall protein-5	499.826	515.778	516.264	334.419	255.735	327.708	-1.1918	2.14809e-30
NCU03530	anchored cell wall protein-6	265.752	261.762	443.223	1339.39	852.537	1011.67	1.26659	3.26082e-09
NCU09133	anchored cell wall protein-7	256.569	266.839	270.269	378.471	330.044	344.295	-0.043807	0.542947
NCU07277	anchored cell wall protein-8	133.127	139.293	144.813	171.545	276.762	220.549	0.241674	0.226445
NCU06185	anchored cell wall protein-9	871.342	960.513	1039.69	1495.06	999.733	1171.27	-0.10402	0.491071
NCU01480	anion exchange family protein	12.9727	14.2165	14.3644	16.2066	13.6673	12.2422	-0.432489	0.000478683
NCU03186	ankyrin repeat and BTB/POZ domain-containing protein	29.416	30.1852	29.3588	31.1599	31.5024	29.6075	-0.396048	5.10681e-06
NCU02147	ankyrin repeat and zinc finger domain-containing protein 1	18.4424	17.6261	18.7441	20.025	19.3293	18.8005	-0.365321	0.000155984
NCU02967	ankyrin repeat domain-containing protein	97.4027	107.495	97.5099	180.926	184.828	164.068	0.360693	0.000226508
NCU04409	ankyrin repeat protein	53.6826	63.5593	53.2681	32.5744	30.1365	34.7978	-1.25471	1.84811e-27
NCU08603	ankyrin repeat protein	5.19769	6.67187	6.86123	11.1147	12.6883	10.1607	0.412286	0.00827632
NCU04421	annexin 14	6.71045	7.52505	8.74701	20.9625	16.7732	25.653	0.775701	6.37074e-09
NCU02139	annexin ANXC4	44.0929	44.6887	46.8575	89.6078	75.2486	84.0332	0.423713	8.8704e-08
NCU17239	anucleate primary sterigmata protein B	14.8358	14.7431	15.3712	15.2121	14.3167	15.3828	-0.45157	1.46429e-08
NCU09721	AP-1 complex subunit beta-1	76.2574	71.6496	72.729	124.952	87.2418	97.2443	0.0312234	0.832391
NCU04121	AP-1 complex subunit gamma-1	111.985	109.638	112.109	147.835	113.755	125.044	-0.241934	0.0111834
NCU09688	AP-1 complex subunit mu	113.948	111.167	112.947	174.761	127.233	147.891	-0.0428607	0.734717
NCU10618	AP-1 complex subunit theta-1	175.282	177.58	166.564	311.18	254.419	276.686	0.244505	0.00403957
NCU03440	AP-2 complex subunit alpha	42.1652	42.2688	40.1257	50.5512	36.5474	40.1209	-0.425155	0.000213877
NCU05232	AP-2 complex subunit beta	25.183	25.4596	25.5607	29.8534	20.8635	22.7333	-0.509028	5.12626e-05
NCU09673	AP-2 complex subunit mu-1	70.3129	68.6539	67.5337	90.1644	67.3976	73.0823	-0.295397	0.00628075
NCU07989	AP-2 complex subunit sigma	63.436	60.1067	59.7637	79.2255	67.4009	67.1513	-0.230531	0.0108367
NCU06569	AP-3 adaptor complex subunit beta	33.3108	30.7603	30.9838	41.8267	38.5329	39.6002	-0.115041	0.199602
NCU04652	AP-3 complex subunit delta	27.5524	26.6376	27.9868	32.7554	29.7398	28.997	-0.29637	0.000137601
NCU09461	AP-3 complex subunit sigma	35.5938	39.0474	40.3692	55.2771	51.6446	51.116	0.0080404	0.938358
NCU09264	APAF1-interacting protein	49.2978	56.3331	51.6452	39.0179	36.6854	38.297	-0.913424	1.53418e-22
NCU07175	APC amino acid permease	1.90206	0	0	13.9413	27.6086	13.4689	1.25505	1.41431e-23
NCU08873	Apc13 domain-containing protein	145.191	137.921	135.774	116.705	128.223	120.288	-0.645543	8.84922e-11
NCU03839	APF1	15.597	16.8203	17.7023	18.8626	16.0616	18.6126	-0.357147	0.00386957
NCU06339	APSES transcription factor Xbp1	0.388457	0.280053	0.478858	1.33377	1.6918	1.90903	1.63868	4.94559e-05
NCU08052	aquaporin	2.40011	3.32084	2.84339	3.48448	2.90458	4.09417	-0.157187	0.557167
NCU01957	AR2	0.61026	0.360326	0.682543	6.28184	4.64896	5.19224	2.8249	2.06278e-16
NCU00972	arabinogalactan endo-1,4-beta-galactosidase	16.8453	17.1945	14.1338	46.2885	44.3286	39.9997	0.992157	8.8536e-15
NCU05965	arabinosidase	8.24273	10.1596	8.33965	9.51881	11.2271	10.36	-0.225658	0.21951
NCU00147	ARD/ARD family protein	126.551	122.011	130.681	131.9	154.924	159.458	-0.210489	0.106939
NCU02830	ARF GTPase activator	25.685	27.0659	25.6257	34.0336	31.1576	30.9503	-0.15552	0.0396809
NCU08811	arf GTPase-activating protein	150.739	143.244	152.064	147.112	130.445	135.802	-0.561258	9.40244e-17
NCU02084	arginase	13.7021	12.2814	14.2889	31.9111	25.854	34.9301	0.748747	1.01856e-06
NCU02333	arginase-1	188.763	199.942	183.253	174.698	156.583	177.262	-0.609256	7.4439e-14
NCU08111	arginine N-methyltransferase 2	92.7265	93.3096	89.3634	98.9593	97.0048	94.566	-0.372048	3.27961e-06
NCU02639	arginine-1	574.342	606.554	617.963	485.006	555.171	466.249	-0.775416	3.31983e-19
NCU08162	arginine-10	481.402	474.722	484.153	148.489	207.13	139.71	-1.98346	1.21916e-34
NCU01667	arginine-12	222.23	197.725	193.284	102.858	114.998	89.1191	-1.44679	1.67991e-30
NCU02802	arginine-13	25.6606	25.4989	27.1611	12.1036	10.5564	10.3275	-1.69873	1.3859e-66
NCU07682	arginine-14	6.15648	7.55864	2.19875	4.57447	4.60633	5.89973	-0.270683	0.00844658
NCU05622	arginine-15	25.1148	24.2199	22.398	19.1344	18.4358	17.6216	-0.827929	2.52923e-19
NCU07732	arginine-2	16.1593	28.0943	29.349	9.89106	15.9532	5.95707	-1.58795	1.3298e-91
NCU02677	arginine-3	127.985	124.534	122.583	34.6534	30.7259	35.7785	-2.34139	5.41434e-178
NCU10468	arginine-4	235.247	239.901	237.037	124.272	159.437	133.44	-1.216	1.30944e-21
NCU05410	arginine-5	72.2965	66.2664	76.8622	19.2931	29.903	20.5033	-2.06938	1.34785e-29
NCU00567	arginine-6	114.168	114.817	121.145	71.268	67.018	66.8548	-1.23244	3.86803e-90
NCU01803	arginine-tRNA-protein transferase 1	47.233	48.6981	50.9207	60.1818	66.206	55.4719	-0.139266	0.235617
NCU08195	arginyl-tRNA synthetase	99.0326	93.1322	98.6051	76.8342	77.4176	69.5522	-0.827183	1.40768e-23
NCU05891	arid/bright domain-containing protein	11.7515	11.9608	11.7316	15.3816	14.0945	14.8958	-0.126127	0.116989
NCU03756	aromatic amino acid aminotransferase 1	24.6753	22.2464	24.0207	76.2621	75.4696	76.545	1.23597	1.47566e-44
NCU09116	aromatic aminotransferase Aro8	1.23011	4.51388	2.73015	3.75276	7.04499	2.88314	-1.69551	2.04052e-28
NCU02028	aromatic ring-opening dioxygenase LigB subunit	49.3853	53.7949	50.2225	110.062	99.1416	103.57	0.577935	1.1723e-13
NCU01632	aromatic-1 gene cluster	128.61	123.344	126.022	53.6337	51.6922	48.4379	-1.7478	6.0479e-140
NCU05420	aromatic-3	138.017	138.064	145.418	54.8672	56.3417	49.1446	-1.84323	2.25077e-99
NCU05548	aromatic-6	214.39	213.4	201.85	94.3014	77.5429	82.1141	-1.76288	7.77025e-107
NCU09817	aromatic-7	460.513	446.678	470.341	229.113	254.639	228.182	-1.3994	1.91169e-51
NCU02785	aromatic-8	150.725	145.208	153.912	61.0451	80.1749	63.5213	-1.57984	3.98628e-31
NCU08275	aromatic-L-amino-acid decarboxylase	24.7205	24.6604	27.1109	18.8857	21.5805	20.4742	-0.77628	1.47478e-11
NCU01918	ARP2/3 complex 20 kDa subunit	155.41	154.202	161.727	224.112	185.949	208.72	-0.0595495	0.500996
NCU09572	ARP2/3 complex 21 kDa subunit	139.463	139.167	135.168	311.134	241.703	255.357	0.511606	8.90989e-08
NCU03050	ARP2/3 complex 34 kDa subunit	201.702	198.832	202.58	357.526	289.083	309.824	0.213055	0.0114139
NCU03438	Arp2/3 complex subunit	85.3344	90.4485	90.2997	149.648	128.891	144.06	0.216334	0.00764918
NCU07392	arrested development-1	42.4015	44.4206	44.5972	64.2804	45.5524	47.9204	-0.19283	0.134818
NCU08511	arrestin domain conatining protein	20.6004	21.0462	21.3735	30.496	25.5288	26.6826	-0.0599118	0.537445
NCU08967	arrestin domain-containing protein	18.1977	20.0845	19.4804	39.3668	28.0542	31.0629	0.314889	0.0163284
NCU05721	arrestin domain-containing protein	7.43189	7.43058	7.64363	14.6158	15.3061	16.4661	0.595517	1.22614e-08
NCU07197	arsenate reductase	25.0176	25.5945	23.9699	42.7233	37.7402	34.0412	0.167457	0.135334
NCU06717	arsenical pump-driving ATPase	251.309	241.98	240.929	284.447	269.597	292.267	-0.244705	0.00172855
NCU01852	arsenical-resistance protein	3.43812	2.8473	4.04263	14.3685	10.8314	11.1823	1.35294	1.32465e-10
NCU02800	arsenite resistance protein Ars2	58.5599	59.4969	60.2734	103.016	89.9058	95.9321	0.24443	0.000260742
NCU05616	arsenite S-adenosylmethyltransferase	5.45553	6.00272	6.00609	19.9645	16.1049	16.2243	1.12999	7.58487e-13
NCU06041	aryl sulfatase-1	0.397562	0.928852	0.789576	0.629607	0.686046	0.745986	-0.482714	0.35847
NCU09798	aryl-alcohol dehydrogenase	33.6775	28.403	26.0103	30.2717	14.1137	16.8943	-0.989998	5.49794e-05
NCU09409	arylesterase/monooxygenase	33.0506	30.7271	30.7268	42.6352	48.3304	50.5609	0.135391	0.354087
NCU01345	ascospore lethal-1	20.2582	21.0409	20.9024	22.5883	18.2171	13.9965	-0.275976	0.000467218
NCU01414	Ascospore maturation-1	115.059	111.82	116.208	226.415	179.375	209.636	0.389964	1.26873e-05
NCU05598	ascus development-1	30.9809	34.4071	41.2499	37.2507	89.3101	56.5178	0.348237	0.458625
NCU05597	ascus development-3	1.03136	1.97746	1.55846	12.5336	10.2575	9.90511	2.3951	3.15173e-26
NCU06993	Ash2-trithorax family protein	16.029	13.6606	13.7903	19.1148	18.152	18.2853	-0.0969826	0.446
NCU01757	asparaginase	6.75404	6.25612	6.23823	9.37655	8.77849	9.81962	0.0891029	0.526683
NCU04303	asparagine synthetase 2	302.783	274.697	284.754	91.7191	109.373	83.7706	-2.04468	5.22467e-59
NCU07300	asparagine-2	31.9102	31.7388	27.1385	30.2726	34.8685	31.5675	-0.355208	0.00783221
NCU06866	asparaginyl-tRNA synthetase	14.1927	15.269	15.657	13.6607	12.8776	11.8962	-0.681451	8.23947e-13
NCU06457	asparaginyl-tRNA synthetase	184.191	178.802	187.968	188.302	172.974	180.534	-0.474714	2.23179e-14
NCU07941	aspartate aminotransferase	45.5539	47.1857	49.0859	169.571	167.156	179.155	1.41429	9.14867e-69
NCU02543	aspartate aminotransferase	6.94304	6.95903	6.31212	21.5867	11.3322	13.0279	0.723816	0.0025581
NCU08411	aspartate aminotransferase	0	0	0	0	0	0	-1.11861	3.42122e-17
NCU02956	aspartic proteinase	75.9341	74.6136	77.6895	125.993	87.6417	101.504	0.0092617	0.948229
NCU00338	aspartic proteinase	3.09111	2.8044	4.16725	5.28032	5.51392	6.56048	0.330156	0.180629
NCU03168	aspartic-type endopeptidase	66.1437	61.8922	62.1096	89.7193	69.5399	75.3559	-0.151108	0.153699
NCU09350	aspartic-type endopeptidase	1.62238	0.933043	1.60679	1.86014	2.24928	1.97745	0.0897905	0.832105
NCU04118	aspartokinase	225.717	209.721	224.928	114.411	121.122	110.884	-1.37908	4.577e-57
NCU17088	aspartyl aminopeptidase	17.9814	19.3122	16.3687	20.2944	13.2471	14.9236	-0.602515	0.000238908
NCU00122	aspartyl aminopeptidase	71.9952	69.8306	72.0627	180.828	183.606	183.086	0.907315	5.11966e-33
NCU04269	aspartyl proteinase	1.91596	2.37763	2.12953	3.14251	3.41465	3.4576	0.195005	0.313413
NCU02585	aspartyl-tRNA synthetase	35.5123	36.8469	35.9923	31.0999	31.3673	28.8242	-0.69609	2.46893e-17
NCU00915	aspartyl-tRNA synthetase	214.934	253.017	258.914	129.657	233.045	155.115	-0.926435	2.17931e-05
NCU07082	aspartyl-tRNA synthetase	8.85032	8.52383	8.66606	54.3098	49.2341	49.7882	2.10686	3.5895e-153
NCU03147	assembly factor cbp-4	160.812	146.676	153.103	89.1242	95.3704	85.7761	-1.21776	4.37455e-34
NCU05893	AT DNA binding protein	22.1309	18.0288	18.6164	28.5908	34.5871	32.6466	0.258114	0.174805
NCU03441	ATG18	22.3558	21.6194	22.386	35.4986	32.3974	31.5622	0.132601	0.118098
NCU08926	ATG2	16.6898	16.5222	17.5575	21.9842	24.9434	23.4552	0.0247033	0.844949
NCU02433	ATG4 protein	65.7785	64.3846	65.6842	109.804	112.897	108.579	0.309779	0.000119301
NCU02422	ATG9 protein	28.7341	28.6678	29.7921	55.9831	48.279	47.9261	0.351366	6.74183e-06
NCU02670	ATP binding L-PSP endoribonuclease	6.8025	8.13172	6.46813	6.52782	6.52339	6.10491	-0.607137	1.5362e-05
NCU09745	ATP binding protein	37.4875	42.3095	41.9922	41.6346	42.8196	38.9449	-0.429464	1.69652e-05
NCU04507	ATP binding protein	68.6836	70.1266	74.373	97.5477	122.643	113.714	0.203156	0.148956
NCU02658	ATP binding protein	33.6541	37.2385	34.4426	30.5486	24.985	27.7293	-0.790319	4.22007e-14
NCU06783	ATP citrate lyase	1128.94	1247.82	1229.74	875.753	870.937	951.689	-0.844435	1.92006e-23
NCU01365	ATP dependent DNA ligase domain-containing protein	6.018	6.42982	6.82458	11.2242	10.7642	10.2782	0.292821	0.00778532
NCU06735	ATP dependent RNA helicase	9.03303	9.22268	9.94434	9.99271	11.9722	10.311	-0.25216	0.0793687
NCU00502	ATP synthase subunit 4	434.141	432.173	455.192	332.138	317.165	348.923	-0.853818	2.00352e-29
NCU01606	ATP synthase subunit 5	462.171	479.973	468.636	377.283	365.177	403.476	-0.748713	4.05877e-21
NCU00636	ATP synthase subunit D	86.7442	93.9677	97.2912	92.8742	84.3388	85.0746	-0.688198	6.55723e-18
NCU05220	ATP synthase subunit F	556.15	538.028	564.117	464.345	461.121	490.191	-0.676941	6.10494e-18
NCU00644	ATP synthase subunit G	181.407	174.221	189.039	110.655	93.4302	101.971	-1.28365	3.9391e-64
NCU09119	ATP synthase subunit gamma	438.911	424.925	450.9	413.35	302.14	356.276	-0.749617	5.34639e-13
NCU03199	ATP synthase subunit H	323.661	354.254	352.832	281.74	289.246	307.53	-0.678076	9.80222e-14
NCU01751	ATP-binding cassette protein	24.6354	24.6216	23.5078	69.6037	69.2521	69.0317	1.06597	1.46963e-40
NCU08920	ATP-binding cassette sub-family F member 2	261.447	265.368	272.405	274.903	220.37	247.17	-0.559229	3.03978e-12
NCU10009	ATP-binding cassette transporter	8.44357	7.76492	8.33739	8.48189	7.32527	7.81802	-0.507514	2.31215e-07
NCU06785	ATP-citrate synthase subunit 1	594.445	636.849	626.286	499.589	467.125	496.207	-0.794178	9.51977e-35
NCU03591	ATP-dependent bile acid permease	37.198	35.1127	37.0403	43.1637	45.3559	42.4012	-0.188699	0.0365697
NCU05427	ATP-dependent Clp protease	16.6487	12.5727	12.6186	91.7222	56.601	69.3315	1.7124	2.58088e-57
NCU04578	ATP-dependent Clp protease proteolytic subunit 1	61.2874	60.6601	68.3416	110.437	95.6688	100.581	0.23604	0.0107282
NCU09318	ATP-dependent DNA helicase mph-1	5.0921	4.69609	4.92817	5.83918	6.36163	5.84058	-0.155062	0.274029
NCU03337	ATP-dependent DNA helicase recQ	16.4659	17.5818	16.9215	23.8357	23.6447	22.4334	0.0188647	0.882839
NCU04117	ATP-dependent permease MDL2	23.9844	24.3285	23.7898	18.8575	17.2701	16.2606	-0.911121	1.95358e-27
NCU05261	ATP-dependent protease La	27.8046	29.1272	25.6413	20.5273	20.2817	20.0793	-0.888357	4.83733e-22
NCU09076	ATP-dependent RNA helicase	218.278	227.486	221.665	265.501	191.075	221.775	-0.431882	7.53484e-05
NCU05802	ATP-dependent RNA helicase A	22.935	23.4958	24.1016	22.6934	20.1419	20.8644	-0.598153	1.46254e-17
NCU11409	ATP-dependent RNA helicase chl-1	4.93909	5.20168	5.45104	7.99886	7.90387	6.73296	0.0877919	0.544008
NCU07712	ATP-dependent RNA helicase dbp-10	24.1923	25.8222	24.2127	5.15232	3.84807	4.88977	-2.87071	3.35054e-130
NCU07839	ATP-dependent RNA helicase dbp-2	185.15	191.106	205.233	57.6581	37.0747	56.4441	-2.39846	1.78031e-57
NCU05782	ATP-dependent RNA helicase dbp-3	31.8038	34.6446	35.7066	5.09378	3.401	4.20958	-3.45873	2.03299e-145
NCU04439	ATP-dependent RNA helicase dbp-4	22.8186	24.8139	26.1289	5.19157	3.4676	4.94363	-2.89344	6.52719e-91
NCU01160	ATP-dependent RNA helicase dbp-5	99.7324	101.493	101.826	121.72	93.9985	108.956	-0.354116	0.000147233
NCU06520	ATP-dependent RNA helicase dbp-7	10.6534	9.95609	12.4841	3.35713	2.09308	3.3728	-2.36381	1.80269e-36
NCU06418	ATP-dependent RNA helicase dbp-8	11.87	13.45	12.9389	5.0208	3.69067	3.76616	-2.0675	1.96623e-47
NCU07070	ATP-dependent RNA helicase dbp-9	31.0764	32.5893	35.0364	7.25432	5.26449	6.6947	-2.81448	3.38734e-116
NCU01369	ATP-dependent RNA helicase ded-1	335.434	333.239	348.017	142.276	137.758	159.352	-1.65863	8.18406e-76
NCU06149	ATP-dependent RNA helicase dhh-1	18.1343	19.8975	19.2324	20.6668	15.224	14.9837	-0.625853	5.75253e-07
NCU06318	ATP-dependent RNA helicase DHX8	15.9544	14.8993	15.5338	16.4419	14.255	13.2442	-0.53035	1.36201e-07
NCU08928	ATP-dependent RNA helicase DHX8	13.1816	13.5543	14.5615	16.5282	14.9169	14.9969	-0.282294	0.00385576
NCU11175	ATP-dependent RNA helicase drs-1	33.4396	34.4329	33.1022	4.4421	2.29819	4.29173	-3.65209	5.46481e-83
NCU09349	ATP-dependent RNA helicase has-1	56.7787	55.6017	55.3926	10.027	8.01467	11.8377	-2.94202	6.20655e-104
NCU04041	ATP-dependent RNA helicase mak-5	24.4766	25.1621	22.6486	11.6081	10.5594	11.54	-1.55073	6.29786e-52
NCU06246	ATP-dependent RNA helicase mrh-4	41.5143	42.0865	43.0582	23.7646	20.6494	23.1435	-1.35823	1.82991e-60
NCU01104	ATP-dependent RNA helicase MSS116	21.0662	20.2827	21.6874	16.8611	12.9289	16.449	-0.90057	1.25644e-14
NCU00919	ATP-dependent RNA helicase rok-1	27.6841	29.9196	30.7618	4.61124	3.64497	4.97466	-3.19011	4.1401e-142
NCU04504	ATP-dependent rRNA helicase rrp-3	23.3809	21.8002	23.9713	5.38737	4.85394	6.40536	-2.50913	6.34132e-73
NCU03380	ATP-dependent rRNA helicase spb-4	16.5219	18.2336	17.9453	2.67633	1.81597	3.06068	-3.25856	2.7311e-83
NCU05160	ATP-dependent Zn protease	134.963	142.389	150.638	349.134	417.768	359.223	0.95044	2.06829e-16
NCU07988	ATPase family AAA domain-containing protein 1	52.1144	51.4933	49.2317	68.1562	55.2971	60.2866	-0.187043	0.0456019
NCU16025	ATPase subunit 6	3.98836	5.40633	5.48937	4.50025	7.90473	5.29412	-0.196438	0.61556
NCU16024	ATPase subunit 8	55.5864	20.7793	53.2952	62.1392	31.9739	23.1783	-0.614256	0.570822
NCU16027	ATPase subunit 9	34.76	58.4729	85.6987	24.2861	64.9817	38.0472	-0.937455	0.188316
NCU10143	ATPase type 13A2	19.083	19.7065	18.83	44.6947	39.1656	42.6041	0.683459	2.7436e-19
NCU02514	ATPase-1	1189.93	1192.25	1173.81	1047.42	782.352	910.506	-0.830539	7.3903e-18
NCU05430	ATPase-2	1172.49	1179.87	1196.8	870.096	788.717	885.547	-0.930234	1.06489e-40
NCU06190	atrx ortholog	10.3029	9.67197	10.7942	15.1641	12.1992	14.0618	-0.0243228	0.842106
NCU02282	aureobasidin-resistance protein	27.9409	28.8918	30.383	25.2578	19.1815	23.2354	-0.819389	1.49595e-14
NCU02057	autoinducer 2 sensor kinase/phosphatase luxQ	7.64217	6.62081	9.28339	10.6188	8.65821	9.07053	-0.235348	0.00769269
NCU01955	autophagocytosis protein Aut1	65.5634	66.4766	64.9977	154.826	132.714	142.498	0.674488	8.46214e-21
NCU06267	autophagy protein 16	0	0	0	0	0	0	-0.122946	0.290149
NCU04662	autophagy protein 5	11.6541	10.4292	11.3188	32.5368	26.0355	27.353	0.908837	1.60834e-15
NCU01545	autophagy protein 8	618.848	590.58	565.781	1593.75	1479.21	1566.07	0.935397	1.17787e-36
NCU10049	autophagy protein Apg12	13.6342	13.5175	11.6378	23.12	15.9882	20.5161	0.167952	0.38527
NCU04840	autophagy protein Atg13	39.4645	38.2801	40.116	51.0156	47.7128	46.6041	-0.148414	0.0412644
NCU00188	autophagy protein-1	15.2926	14.3666	15.888	43.4478	42.6765	42.2839	1.04507	1.77172e-39
NCU06672	autophagy ubiquitin-activating enzyme ApgG	46.898	52.093	49.798	92.0285	100.677	97.8316	0.582771	1.86855e-11
NCU00589	auxin Efflux Carrier superfamily	90.4898	96.5106	90.5229	146.311	130.925	142.521	0.146516	0.0591644
NCU09663	Axe2	314.37	308.627	316.568	264.685	263.281	292.307	-0.644172	2.07617e-13
NCU09377	B-regulatory subunit-1	116.457	110.339	110.717	142.389	126.702	139.35	-0.147097	0.0242818
NCU08055	b-ZIP transcription factor IDI4	219.555	222.306	232.159	649.153	645.165	632.322	1.06624	1.34232e-57
NCU16454	bacilysin biosynthesis oxidoreductase bacC	19.3331	24.7954	25.8775	36.3425	52.3484	39.1277	0.427235	0.0291188
NCU01220	BAG domain-containing protein	18.3109	15.3234	17.6302	24.7333	23.4358	22.9606	0.0211002	0.86655
NCU08823	band	259.925	251.983	250.048	228.447	213.037	205.004	-0.687928	2.51288e-25
NCU02599	BAP31 domain-containing protein	178.116	171.543	177.087	235.361	212.351	219.092	-0.110945	0.108251
NCU04637	BAR adaptor protein RVS167	34.1485	35.2827	35.5925	69.0161	55.9826	71.1694	0.449753	3.00445e-05
NCU11369	BAR domain-containing protein	208.213	207.664	220.907	448.289	473.827	437.603	0.455604	1.89579e-15
NCU01068	BAR domain-containing protein	26.2023	26.7108	28.4443	31.4407	41.0863	41.3726	0.0421733	0.819285
NCU02463	bax Inhibitor family protein	34.4286	36.8942	42.9206	95.5653	88.2481	84.2721	0.779076	1.52565e-13
NCU10028	bax Inhibitor family protein	118.823	120.856	127.728	137.27	135.451	146.156	-0.259658	0.00303374
NCU07726	bcp-1	99.6414	106.969	95.6771	28.0824	23.6762	28.5468	-2.36284	5.97754e-116
NCU00097	beak-1	1.67658	1.79069	1.96834	3.39146	2.20432	3.79511	0.330398	0.438573
NCU07139	beak-2	43.0324	41.5521	43.6724	56.9457	45.0002	56.0333	-0.151932	0.169408
NCU03122	beclin 1	0	0.505065	0	0	0.870802	0	0.351881	0.00119583
NCU00671	beige/BEACH domain-containing protein	19.9225	18.7444	19.9628	24.6165	23.3323	24.2876	-0.149134	0.0559683
NCU04054	Benomyl resistant	711.728	707.571	694.077	801.466	524.317	622.746	-0.575001	1.33578e-05
NCU01086	benzoate 4-monooxygenase	9.98793	9.89969	9.40026	15.752	12.5393	15.2419	0.120457	0.447007
NCU08128	benzoate 4-monooxygenase cytochrome P450	0.129043	0	0.079537	0.036064	0.40825	0.32285	1.42433	0.292399
NCU10285	benzoate 4-monooxygenase cytochrome P450	0.85283	0.239103	0.525649	0.595853	1.10375	0.733449	0.135963	0.863043
NCU06327	benzoate 4-monooxygenase cytochrome P450	106.209	117.547	92.9118	175.458	175.915	149.91	0.212578	0.102428
NCU08874	BET3 family protein	46.7949	48.1314	44.1936	57.3741	52.5427	57.1204	-0.185503	0.0617503
NCU09791	beta-1,3-exoglucanase	9.11207	10.5755	9.472	16.2102	11.4083	11.7029	-0.0232637	0.895511
NCU08909	beta-1,3-glucanosyltransferase	585.608	569.237	615.086	1052.67	941.335	896.719	0.256048	0.000642983
NCU07261	beta-1,4-mannosyltransferase	35.5676	34.9172	31.3242	51.3624	47.8436	49.8522	0.100682	0.356306
NCU00937	beta-glucuronidase	2.00554	2.06334	2.39247	22.2357	29.206	24.1569	3.10131	8.7185e-64
NCU04726	beta-N-acetylglucosaminidase	22.5297	22.6469	22.6817	42.9047	38.8125	37.821	0.365913	6.59056e-07
NCU01273	beta-taxilin	46.3671	43.6248	45.5032	48.1708	38.0576	42.7604	-0.528154	1.07899e-12
NCU09652	beta-xylosidase	5.40669	6.73297	6.02433	36.6029	41.5561	35.2332	2.19782	3.84096e-54
NCU07442	betaine aldehyde dehydrogenase	133.567	127.469	115.733	67.5447	65.5022	60.6916	-1.41	5.32723e-51
NCU00715	betaine aldehyde dehydrogenase	23.1259	23.5678	24.6299	69.8041	96.6714	84.7881	1.37429	2.59074e-19
NCU08669	betaine aldehyde dehydrogenase 2	188.251	183.481	196.32	467.99	493.421	451.959	0.866913	1.04692e-25
NCU04787	bfr-2	19.9011	17.9422	20.8904	2.43036	1.47501	2.58015	-3.6364	1.03672e-90
NCU09497	bifunctional D12/D15 fatty acid desaturase	309.787	329.052	305.798	95.26	54.016	73.5456	-2.54355	5.08197e-56
NCU05185	bifunctional P-450:NADPH-P450 reductase	7.56626	7.20446	7.78234	16.6327	19.0511	17.9178	0.801376	3.09384e-11
NCU05042	bilirubin oxidase	0.548814	0.577006	0.281889	0.651856	0.74975	0.772347	0.196943	0.742883
NCU05516	biotin apo-protein ligase	69.0129	75.8606	70.4804	44.9073	42.8313	47.5067	-1.12033	1.63653e-38
NCU03979	biotin-1	410.578	450.879	439.157	333.727	389.859	362.81	-0.704987	6.3803e-11
NCU08293	Bis(5'-adenosyl)-triphosphatase	22.6927	22.0491	24.1083	35.186	32.3122	27.5505	0.0133696	0.926854
NCU08333	bleomycin hydrolase	53.1891	56.6519	63.0191	183.905	319.202	252.737	1.69107	5.18295e-17
NCU07267	blue light-induced-3	215.813	279.849	323.211	2026.1	2536.2	2400.7	2.64588	7.81676e-59
NCU08699	blue light-induced-4	25.2043	32.9448	34.1224	149.675	206.833	181.45	2.10238	5.74389e-35
NCU01431	bni1-like	17.778	17.7655	19.0119	17.7904	18.3734	17.2824	-0.478429	1.7477e-08
NCU09924	BNR/Asp-box repeat protein	0.413276	0.463472	0.38209	0.808491	0.475442	0.258491	-0.152701	0.854681
NCU02108	BolA domain-containing protein	47.5729	50.7284	54.3196	73.5452	62.2338	65.7465	-0.0513639	0.649368
NCU02704	branched-chain alpha-keto acid dehydrogenase E2 component	6.3638	9.09202	8.14329	13.2535	13.773	16.6484	0.442567	0.0184144
NCU00792	branched-chain-amino-acid aminotransferase	221.735	234.484	240.984	191.054	194.796	184.169	-0.739018	2.0382e-22
NCU04292	branched-chain-amino-acid aminotransferase	67.3084	59.0843	62.0653	17.2828	14.2949	17.18	-2.40321	1.17246e-112
NCU04110	branchpoint-bridging protein	72.0634	74.9565	73.0637	80.2621	70.6373	79.3636	-0.385503	7.63965e-07
NCU03096	bromodomain associated domain-containing protein	20.5737	20.7079	19.3109	16.0421	16.4308	15.9947	-0.77033	2.06528e-12
NCU08809	bromodomain protein-1	46.5847	46.3774	45.4687	36.8862	36.9275	32.2642	-0.833406	5.48124e-20
NCU02276	bromodomain protein-2	17.9764	17.3075	18.6252	17.5203	19.9298	17.1736	-0.428365	0.000153751
NCU08423	bromodomain protein-3	26.7961	29.2379	28.7902	22.6135	28.5148	23.89	-0.621698	2.04798e-06
NCU03906	BSD domain-containing protein	89.8648	88.8032	90.4606	133.109	126.623	128.59	0.0789204	0.278787
NCU04838	BTB domain and ankyrin repeat containing protein	17.3759	17.2136	17.594	75.8227	61.4248	70.3305	1.53931	2.30296e-75
NCU08408	btn-1	14.3071	14.0227	12.9013	33.2143	26.8759	27.5324	0.635314	2.28192e-09
NCU03276	bud emergence 46-like	48.9886	43.0059	43.9925	64.0069	49.3678	58.6733	-0.0381517	0.711809
NCU04511	bud site selection protein 7	151.633	143.569	144.82	241.423	186.303	191.585	0.0380659	0.747823
NCU06579	bud3-like	11.5287	10.2916	11.1528	11.8995	8.67582	9.38959	-0.593589	1.16765e-06
NCU00152	bud4-like	1.58504	1.06433	2.15428	4.56952	5.98919	3.68917	-0.0413299	0.712863
NCU08468	bud6-like	22.592	21.5912	23.4807	23.7715	17.7127	19.8719	-0.595823	3.54466e-08
NCU08323	bystin	89.3723	93.2583	90.3882	22.1852	19.5254	25.3272	-2.47676	5.60921e-111
NCU00223	bZIP transcription factor	14.8536	18.3174	18.913	16.531	16.5173	16.2455	-0.535103	1.00913e-07
NCU01994	bZIP transcription factor	3.70982	9.524	3.61529	20.7845	26.0606	21.7742	0.171577	0.0743924
NCU00805	bZIP transcription factor	67.0451	65.7049	66.3862	106.071	101.751	99.4525	0.175776	0.00965677
NCU07379	bZIP-type transcription factor	51.3214	59.6468	55.5333	97.4981	101.938	100.983	0.450239	2.25625e-06
NCU03877	C-1-tetrahydrofolate synthase	22.1219	20.2327	21.8779	29.3037	29.6172	22.6705	0.108184	0.186798
NCU02693	C-3 sterol dehydrogenase/C-4 decarboxylase	132.83	122.644	125.532	163.486	124.919	132.227	-0.31219	0.00315487
NCU06402	C-4 methylsterol oxidase	14.2943	10.1101	14.295	10.221	13.9783	16.3265	-0.598377	0.000286073
NCU06207	C-5 sterol desaturase	187.376	185.228	194.101	160.651	229.667	180.2	-0.43243	0.00745356
NCU02963	c-myc binding protein	35.4378	36.0264	35.0888	54.3771	49.9457	53.2922	0.115187	0.216566
NCU04495	C-type cyclin	27.4451	29.6931	28.7643	31.3785	23.9585	24.88	-0.552069	9.60275e-07
NCU02244	C2 domain-containing protein	21.2614	21.8401	19.7977	17.5762	10.4827	16.4273	-0.956171	9.50827e-08
NCU03184	C2H2 conidiation transcription factor FlbC	64.184	66.6246	60.3326	122.805	109.807	103.149	0.361396	5.29624e-05
NCU02364	C2H2 finger domain-containing protein	158.458	159.94	158.396	210.339	197.978	210.605	-0.0734099	0.351511
NCU02203	C2H2 finger domain-containing protein	55.4755	55.504	56.7635	51.8692	53.315	52.528	-0.537503	7.36355e-12
NCU05242	C2H2 finger domain-containing protein	14.4301	13.495	14.4126	17.3979	19.2862	20.5177	0.0200718	0.882839
NCU03206	C2H2 finger domain-containing protein	48.4956	50.6737	47.9306	81.5242	64.9062	70.6161	0.108471	0.284729
NCU04673	C2H2 finger domain-containing protein	25.2216	25.2327	24.9276	38.4384	30.9638	35.2958	0.021365	0.844724
NCU04022	C2H2 finger domain-containing protein	30.9951	33.1823	35.1662	16.8004	17.0622	17.5651	-1.39914	1.76455e-46
NCU03421	C2H2 finger domain-containing protein	14.0222	14.073	14.2039	16.8226	12.989	12.8605	-0.441087	0.000135104
NCU06503	C2H2 finger domain-containing protein	9.99505	14.5295	11.1581	18.9226	15.9373	19.372	0.0967558	0.160764
NCU03043	C2H2 finger domain-containing protein FlbC	39.0655	39.7045	41.4823	103.006	102.071	92.5292	0.857647	2.62504e-27
NCU02621	C2H2 transcription factor	50.6276	50.593	51.7152	63.4807	55.9205	58.1108	-0.236389	0.000496745
NCU05064	C2H2 transcription factor	19.324	20.2588	22.4353	50.6497	50.1118	51.3393	0.845012	2.2919e-21
NCU09496	C2H2 transcription factor	60.8012	62.945	66.2682	106.381	113.188	103.507	0.318047	0.000351875
NCU00038	C2H2 transcription factor	28.066	26.8571	29.5605	11.2694	8.98394	11.9002	-1.84762	2.56904e-43
NCU05285	C2H2 transcription factor RfeC	47.1513	45.3076	48.1947	41.7014	33.1367	36.1128	-0.79566	4.32754e-20
NCU07952	C2H2 type zinc finger domain-containing protein	68.2424	68.7476	69.2835	107.102	97.0284	102.53	0.121434	0.0697106
NCU02853	C2H2 type zinc finger domain-containing protein	9.99985	9.77758	9.55343	22.305	19.7546	21.4415	0.663848	1.63404e-13
NCU00416	C2H2 type zinc finger domain-containing protein	37.3995	40.1548	34.4596	48.6001	44.5721	48.0302	-0.11467	0.326885
NCU04855	C2HC5 finger protein	27.8957	28.2534	27.0075	32.0995	31.2754	30.491	-0.274298	0.00197625
NCU05294	C6 finger domain-containing protein	9.34066	9.29007	8.88411	8.88027	8.28635	8.18983	-0.567458	1.84337e-09
NCU02576	C6 finger domain-containing protein	10.0641	9.28278	4.82842	9.30144	6.93809	10.7505	0.118286	0.184154
NCU01243	C6 finger domain-containing protein	35.1176	33.6531	36.9846	76.911	69.3666	69.583	0.57769	4.53975e-15
NCU05996	C6 finger domain-containing protein	146.832	134.497	154.199	296.898	219.829	252.415	0.365701	0.00102355
NCU09033	C6 transcription factor	11.5876	11.8564	11.7877	27.7449	24.659	25.5433	0.69484	1.0427e-17
NCU16793	C6 transcription factor	26.4823	23.2262	24.0116	40.6254	42.5903	41.7514	0.299995	0.00303689
NCU09804	C6 transcription factor	3.43587	4.51373	4.13058	3.79701	4.63031	3.75772	-0.432097	0.0263531
NCU00155	C6 transcription factor	21.9806	23.0044	23.4388	17.0113	17.2497	16.8768	-0.869016	7.47618e-27
NCU02752	C6 transcription factor Prf	4.12964	11.0482	6.60381	15.8164	19.8071	11.062	0.774811	5.54345e-17
NCU08658	C6 zinc finger domain-containing protein	1.95252	2.30174	2.72841	2.62186	4.06603	3.62335	0.121413	0.668215
NCU00808	C6 zinc finger domain-containing protein	4.38779	3.99809	5.21171	11.9177	12.1463	12.1355	0.95672	2.73305e-09
NCU09549	C6 zinc finger domain-containing protein	19.58	18.0777	18.4736	14.5458	12.0433	12.8264	-0.962835	1.52443e-22
NCU16599	C6 zinc finger domain-containing protein	0.541666	0.564067	0.572333	9.03956	6.76558	8.03427	3.37436	2.2132e-31
NCU02173	C6 zinc finger protein	13.1615	12.4321	12.8421	24.9461	16.8163	18.1052	0.181922	0.233133
NCU06366	Ca2+/H+ antiporter	2.34883	0	0	3.79375	0	0	-0.133967	0.162364
NCU05999	CaaX farnesyltransferase beta subunit Ram1	77.7357	81.8522	78.0465	118.212	98.8506	105.285	-0.0121472	0.896654
NCU03637	CaaX prenyl protease Ste24	164.863	166.571	164.63	379.972	341.544	362.242	0.676716	1.5443e-28
NCU11314	CaaX prenyl proteinase Rce1	18.7131	12.5247	14.6524	23.8457	17.5484	24.895	-0.00976309	0.958168
NCU08633	cactin	32.7471	29.9774	31.3243	33.8406	27.6853	29.1515	-0.505551	9.61393e-07
NCU07935	caffeine-induced death protein Cid2	66.7833	64.6022	67.5076	81.787	87.2377	87.7757	-0.0796366	0.480581
NCU07298	CAIB/BAIF family enzyme	23.1911	22.2925	23.4831	41.6651	55.6459	46.4687	0.615731	6.54525e-05
NCU07899	CAIB/BAIF family protein	8.11599	6.51182	8.2695	9.14651	9.56455	8.997	-0.1775	0.307633
NCU03833	calcineurin B-1	5.75356	10.5887	6.65114	9.76622	8.42246	9.05549	-0.338208	4.88728e-06
NCU01504	calcineurin binding protein	69.9324	70.9112	79.2736	236.949	201.663	276.199	1.24969	3.7901e-22
NCU01564	calcium dependent mitochondrial carrier protein	45.0959	44.6095	45.6945	61.0004	51.6004	54.5518	-0.148234	0.0562516
NCU07075	calcium exchanger	0.677073	0.800014	1.16497	2.33783	2.43723	0.884144	0.390771	0.0219948
NCU00326	calcium homeostasis protein Regucalcin	70.5091	70.3626	68.322	134.459	119.351	128.373	0.42332	1.26766e-08
NCU03305	calcium P-type ATPase-1	97.7301	95.9315	95.411	179.368	131.691	151.763	0.223926	0.0404649
NCU04736	calcium P-type ATPase-2	64.7555	62.3869	71.4757	119.569	68.922	86.4599	0.00920176	0.963984
NCU05154	calcium P-type ATPase-3	4.75521	3.90674	4.48482	6.70765	6.27812	6.52839	0.117189	0.412896
NCU05360	calcium permease	27.6524	28.2959	27.2296	37.2651	35.9771	33.1472	-0.0947409	0.27157
NCU04379	calcium sensor-1	140.293	139.438	144.352	174.952	150.055	158.027	-0.264136	0.000136925
NCU08941	calcium-binding mitochondrial carrier protein Aralar2	41.844	40.0262	40.3727	21.3061	22.0922	25.0446	-1.2852	4.35115e-32
NCU07966	calcium-transporting ATPase 3	4.55525	3.8314	3.62657	13.986	5.0767	8.03305	0.703856	0.0235611
NCU03292	calcium-transporting ATPase type 2C member 1	41.1644	37.9057	40.2264	67.2835	52.3355	59.1303	0.129399	0.22207
NCU09123	calcium/calmodulin-dependent kinase-1	247.229	244.19	240.553	426.101	349.494	404.501	0.236669	0.00558212
NCU02283	calcium/calmodulin-dependent kinase-2	41.3575	42.1007	43.4566	79.0494	69.3935	72.6339	0.349205	1.10453e-06
NCU06177	calcium/calmodulin-dependent kinase-3	18.8606	18.7065	18.2551	43.9155	42.8749	41.8867	0.755716	7.87529e-21
NCU09212	calcium/calmodulin-dependent kinase-4	29.2651	29.8966	26.1371	45.1339	50.454	48.9375	0.365358	8.165e-07
NCU05895	calcofluor white hypersensitive protein	23.5636	22.0918	24.4384	34.7882	29.9635	30.125	-0.0158739	0.880393
NCU09043	caleosin domain-containing protein	38.5966	36.7826	41.43	859.475	1217.03	1040.58	4.29572	4.36365e-169
NCU03750	calmodulin	14.3884	14.2436	15.2284	23.3053	21.0951	20.6347	0.117102	0.26618
NCU00171	calmodulin	101.308	94.1797	101.632	183.338	145.166	154.432	0.246779	0.0104564
NCU04120	calmodulin A	757.556	794.46	811.323	1104.7	1019.33	1047.37	-0.0258606	0.710914
NCU03355	calpain-5	14.458	16.8337	16.5437	39.8399	28.7314	28.6382	0.56743	3.79819e-05
NCU01151	calpain-B	0.074807	0.167786	0.086068	0.200702	0.275391	0.168442	0.550433	0.446273
NCU00317	calpain-like protease palB/rim-13	9.91843	9.96012	10.5722	18.7799	11.5925	12.038	0.0436113	0.831545
NCU09265	calreticulin	268.515	253.115	254.907	481.741	369.564	394.272	0.226739	0.0255495
NCU06864	cAMP-independent regulatory protein pac2	2.26519	2.28629	2.62946	1.83586	1.62871	2.01895	-0.844726	0.000457308
NCU03860	cAMP-regulated phosphoprotein family protein Igo1	134.159	138.31	139.179	222.712	198.742	214.218	0.176275	0.0123405
NCU00237	cAMP-specific phosphodiesterase	11.7634	13.2123	13.1705	13.9343	15.2503	13.5902	-0.282198	0.0185115
NCU04187	cap binding protein	65.9933	64.7029	68.8376	68.0645	52.3506	57.9548	-0.615752	7.19997e-11
NCU02336	capsule associated protein	24.2576	25.2164	25.9734	29.7175	24.4872	27.7352	-0.333109	0.000253
NCU09875	capsule polysaccharide synthase Cps1	0	0	0	0	0	0	0	0
NCU02119	capsule protein	5.34171	5.00473	5.08449	5.66907	3.96718	5.18077	-0.513076	0.00116503
NCU05123	capsule protein	15.7266	14.3856	15.151	26.0319	20.5118	22.2565	0.150246	0.188254
NCU06430	capsule-associated protein CAP1	30.7889	31.4307	31.6491	35.7934	26.4898	32.9155	-0.433517	0.000122806
NCU05153	carbohydrate O-acetyltransferase	15.6413	18.0275	19.9608	6.57587	7.04795	5.15436	-1.96164	1.68088e-35
NCU08807	carbon catabolite regulation	115.426	116.665	117.552	234.907	243.792	222.198	0.554801	2.96083e-12
NCU01103	carbonic anhydrase	1.01733	1.31642	1.35055	2.18704	1.98062	1.76209	0.235538	0.639994
NCU04778	carbonic anhydrase	4.72096	4.39045	4.25825	21.6892	29.3412	21.894	2.00436	2.36484e-22
NCU05653	carbonic anhydrase	17.5584	18.9756	15.1194	26.2711	24.0232	26.878	0.131213	0.358405
NCU08133	carbonic anhydrase 2	103.388	114.986	112.166	129.092	117.534	118.56	-0.306409	0.000143783
NCU02679	carboxylesterase	6.90886	7.17877	7.06827	26.6376	38.4105	33.4413	1.77725	3.64207e-24
NCU03978	carboxylesterase	5.97455	7.09434	6.43658	9.68154	5.51593	9.29511	-0.127339	0.603337
NCU01839	carboxylesterase	31.081	29.1572	29.6704	55.7725	55.4698	56.645	0.451722	7.9551e-08
NCU01231	carboxylic acid transporter	0.629435	1.12942	1.29319	4.69091	4.22401	4.01565	1.62709	2.80629e-10
NCU09656	carboxymethylenebutenolidase	27.856	26.2784	27.6869	94.3153	111.479	92.5084	1.41961	2.98065e-32
NCU04071	carboxymuconate cyclase	21.6818	19.7996	20.8093	75.5699	68.4158	65.3847	1.29709	1.08529e-44
NCU07536	carboxypeptidase A1	3.14456	3.43119	3.143	5.77168	5.32859	4.70443	0.253971	0.1344
NCU06720	carboxypeptidase cpdS	73.1868	69.3243	60.6631	31.6597	50.9832	51.3884	-1.03948	4.55284e-07
NCU11129	carboxypeptidase s	70.1934	74.7082	74.5309	101.442	129.019	119.992	0.231794	0.0984925
NCU05980	carboxypeptidase S1	5.34007	6.29398	5.24903	34.53	23.0797	21.0881	1.76383	2.31061e-22
NCU00477	carboxypeptidase Y	339.86	325.734	312.44	1179.17	968.525	1047.61	1.25477	1.00775e-53
NCU08002	carnitine acetyl transferase	91.3604	87.024	87.6621	163.849	150.548	159.918	0.383641	5.25475e-08
NCU01611	carnitine acetyl transferase	11.8319	11.7003	12.394	29.7764	28.3801	29.3285	0.833357	4.18847e-25
NCU03802	carnitine biosynthesis-1	49.2397	47.5755	51.1229	51.4645	57.9961	46.2464	-0.373848	0.00214386
NCU07263	carnitine/acyl carnitine carrier	29.3027	26.4095	29.1945	60.3912	49.2959	51.9709	0.475161	2.20848e-06
NCU07008	carotenoid oxygenase-1	10.5887	11.4928	11.5262	29.2116	36.9005	33.5016	1.1231	7.12492e-15
NCU11424	carotenoid oxygenase-2	33.9003	37.0891	40.7687	103.623	105.835	94.6551	0.995274	6.37637e-23
NCU08038	CAS1	31.0642	27.51	25.5564	60.6167	55.3836	55.2057	0.573754	3.55411e-08
NCU00685	casein kinase I isoform delta	56.1551	54.0855	63.0331	83.9094	53.3823	67.5728	-0.0763985	0.523871
NCU05485	casein kinase II regulatory beta subunit-1	161.625	170.19	171.923	167.714	148.049	160.864	-0.530645	8.45768e-15
NCU03124	casein kinase II subunit alpha	258.595	255.833	267.109	288.494	246.616	245.093	-0.454881	3.09818e-10
NCU02754	casein kinase II subunit beta-2	171.633	172.278	169.946	188.062	170.484	180.238	-0.382303	1.62242e-09
NCU04005	casein kinase-1b	249.283	250.771	251.385	285.47	252.462	255.967	-0.371226	2.57424e-10
NCU05730	catabolic 3-dehydroquinase	0.974931	1.45779	1.20182	0.908217	1.30851	1.82936	-0.29039	0.632494
NCU03965	catabolite repression protein creC	3.37016	5.30235	4.49168	18.6451	16.3806	20.1858	1.22302	9.01253e-31
NCU08791	catalase-1	28.6984	28.9633	29.5026	135.148	152.492	152.872	1.89135	4.26449e-74
NCU05770	catalase-2	6.91846	7.48493	6.72247	321.691	348.705	304.614	5.08294	0
NCU00355	catalase-3	56.8924	58.1639	53.3469	83.9825	115.483	91.6775	0.34658	0.0295541
NCU05169	catalase-4	10.4518	9.92313	10.5741	13.3436	13.8003	15.006	-0.00380399	0.978495
NCU00055	catechol 1,2-dioxygenase 1	6.44457	5.9587	7.4936	10.6532	11.8703	10.2058	0.266272	0.126775
NCU01979	catechol dioxygenase	6.04218	5.07729	4.17288	32.7808	45.4211	36.6952	2.46962	1.20201e-29
NCU04072	catechol dioxygenase	9.91753	10.5091	10.7495	16.6736	15.7216	14.8483	0.149294	0.270146
NCU07919	catechol O-methyltransferase	0.176577	0.528062	0.241855	3.48726	3.52105	3.38692	3.05256	1.09577e-09
NCU03784	cation chloride cotransporter	8.07455	7.896	8.80678	16.1269	10.4387	12.4284	0.196668	0.221766
NCU06699	cation diffusion facilitator 1	65.6061	64.3138	66.5421	123.894	107.675	123.634	0.40327	5.58848e-07
NCU04818	cation diffusion facilitator 1	3.2149	3.31462	3.06818	3.76778	3.51953	3.24325	-0.313337	0.240519
NCU09368	cation diffusion facilitator 10	7.57544	6.14544	9.08731	17.3769	11.9244	9.08302	0.333504	0.00177331
NCU05157	cation diffusion facilitator 10	5.32528	5.37248	5.22002	29.8609	31.788	29.1344	2.06471	4.97582e-76
NCU01254	cation efflux family protein family	21.7624	21.3619	22.6071	41.0521	28.5594	38.3695	0.261254	0.0666137
NCU07709	cation efflux system protein czcD	0.387808	0.326183	0.239029	0.397398	0.408965	0.646831	0.165148	0.814949
NCU02737	cation transporter ChaC	16.7247	15.8321	15.0931	23.8161	17.995	18.4789	-0.114599	0.449263
NCU04898	cation-transporting ATPase 4	56.0732	55.3263	55.298	57.0333	43.824	49.4065	-0.60372	7.2725e-11
NCU03033	CCAAT-binding complex subunit HAP2	48.605	49.6058	50.6682	96.5379	69.4247	77.1529	0.251841	0.0281634
NCU09248	CCAAT-binding protein subunit HAP3	9.86964	8.24907	9.13128	15.4683	11.9007	12.3612	-0.0886421	0.383807
NCU09894	CCAAT-box-binding transcription factor	97.401	100.917	99.6051	44.3197	38.7409	43.1106	-1.69061	1.13863e-126
NCU11307	CCC1	43.0495	47.9326	40.8247	81.1453	85.5165	89.068	0.509832	1.07434e-05
NCU07418	CCCH zinc finger and SMR domain-containing protein	27.6555	27.8821	28.4263	42.8971	38.0367	37.9471	0.0503164	0.545354
NCU03048	CCCH zinc finger protein	9.69909	10.6835	10.4732	14.8084	17.5583	15.742	-0.0445806	0.672578
NCU03855	CCR4-NOT transcription complex	48.0836	45.6601	48.6798	62.9466	55.0701	56.9132	-0.155303	0.0448913
NCU04766	Ccr4-Not transcription complex subunit	15.1899	14.5299	14.5462	14.6043	13.1663	14.8062	-0.50684	1.60579e-09
NCU09001	CCR4-NOT transcription complex subunit 7	32.0827	35.3508	32.9229	34.7369	34.6301	36.4169	-0.372272	4.73815e-05
NCU06067	cdc24-like	10.8328	11.3053	10.4668	11.5319	11.2188	10.9056	-0.402899	1.32703e-05
NCU09778	cdc28-like	39.4614	37.3805	39.6736	83.0725	62.5578	68.3966	0.422399	7.35558e-05
NCU00472	CDC37	120.686	118.564	122.983	195.525	191.752	182.596	0.204063	0.00375414
NCU09258	cdc5-like	13.3891	14.5038	12.8997	20.8165	20.6661	19.4509	0.1308	0.207069
NCU01796	CDP-2- and HDA-1 associating protein	16.0423	16.3758	16.5448	15.1646	12.5245	13.2225	-0.710955	1.97496e-11
NCU01141	CDP-diacylglycerol-glycerol-3-phosphate 3-phosphatidyltransferase	23.3319	21.8165	22.7215	19.0548	15.7595	20.2273	-0.754601	5.66749e-10
NCU09192	CDP-diacylglycerol-inositol 3-phosphatidyltransferase PIS	93.2927	85.0917	87.5057	115.715	89.5332	97.665	-0.26636	0.0100453
NCU05955	Cel74a	7.09147	8.01112	7.93671	14.9052	17.3337	16.4623	0.633936	1.18559e-06
NCU03820	cell cycle checkpoint protein	14.3441	14.1785	14.1395	23.4691	20.0601	20.3618	0.131485	0.280137
NCU00517	cell cycle checkpoint protein RAD17	17.0442	17.0071	19.0922	16.9529	16.8568	15.5279	-0.557511	2.98035e-08
NCU11357	cell cycle control protein	104.381	92.8197	102.127	95.8765	72.2158	86.2441	-0.689313	3.4404e-10
NCU00417	cell cycle control protein cwf14	96.9329	96.0335	93.8319	82.7669	68.4615	70.6796	-0.822086	5.28386e-20
NCU01390	cell cycle control protein cwf16	1.63765	0.702378	0.093627	1.16172	2.68909	0.719672	-0.30572	0.0106875
NCU04505	cell cycle control protein cwf19	25.5531	24.7778	25.9287	22.3401	23.7891	24.0085	-0.569167	1.53912e-08
NCU08606	cell cycle inhibitor Nif1	0	0	0	0	0	0	-0.47788	0.00112328
NCU01269	cell cycle regulatory protein	13.9027	14.8248	14.316	21.952	18.4103	19.4766	0.0239682	0.829094
NCU07071	cell differentiation protein rcd1	19.6	18.2084	19.6488	19.2683	17.8211	18.5593	-0.497483	1.6676e-08
NCU03515	cell division control protein 10	131.55	130.805	131.757	196.296	142.121	157.402	-0.124409	0.296992
NCU03795	cell division control protein 12	137.438	125.842	128.508	211.263	152.833	164.092	-0.0253942	0.857822
NCU06636	cell division control protein 14	5.16541	4.11932	5.61283	6.54425	5.48022	5.09748	-0.256784	0.30474
NCU06500	cell division control protein 25	26.2889	25.1979	27.5641	42.6917	33.6963	34.6054	0.0354552	0.759164
NCU08297	cell division control protein 3	89.0736	108.482	104.011	121.767	90.7303	94.5487	-0.109517	0.116575
NCU05939	cell division control protein 4	9.42283	8.19325	8.96031	12.74	9.70495	10.513	-0.144267	0.29364
NCU02539	cell division control protein 54	16.0145	15.9599	16.3958	18.9742	13.0241	17.4237	-0.423963	0.0021807
NCU00018	cell division control protein Cdc48	152.482	125.503	127.824	392.554	314.889	367.103	0.665072	3.77048e-15
NCU02776	cell division control protein Cdc6	15.3531	16.0893	14.2715	26.2416	17.5279	18.2689	-0.016202	0.931115
NCU01335	cell division cycle 15-like	9.29636	9.76821	10.2779	17.2364	16.846	17.9344	0.376519	3.36233e-05
NCU06454	cell division cycle 42-like	88.4107	90.1835	87.6502	146.485	113.936	120.045	-0.117742	0.319723
NCU11410	cell division cycle 7-like	23.5869	24.0678	24.3616	32.585	23.5169	26.8465	-0.250738	0.0449521
NCU06497	cell division cycle protein 123	43.2266	47.2083	47.4407	53.1125	55.6049	55.6174	-0.194614	0.0538331
NCU12112	cell division protein ftsj	12.3453	15.2986	13.8289	9.65265	10.4584	9.2749	-0.962123	7.4439e-14
NCU09740	cell morphogenesis protein	6.28548	5.79671	6.08826	7.62251	7.25261	8.19231	-0.105941	0.344987
NCU00622	cell polarity protein	23.2756	23.0003	23.9625	25.9247	24.3869	26.5441	-0.320173	5.20329e-05
NCU05990	cell surface receptor/MFS transporter	3.78226	3.62192	4.1013	10.0013	12.9731	10.9276	1.11071	2.71008e-11
NCU06201	cell wall biogenesis protein Ecm15	279.493	311.492	311.033	405.982	481.247	486.726	0.161705	0.24189
NCU08072	cell wall glucanase	70.2248	69.3832	68.2897	113.084	92.7559	98.5899	0.0973743	0.26826
NCU05686	cell wall glucanase	65.8977	68.2246	70.3197	83.4384	91.511	75.4876	-0.154981	0.174679
NCU05974	cell wall glucanosyltransferase Mwg1	280.235	286.765	286.511	391.951	208.605	262.379	-0.446509	0.0183512
NCU05063	cell wall glycosyl hydrolase YteR	0.905027	1.08261	1.04127	3.03515	2.42938	2.11331	0.873101	0.0302683
NCU00399	cell wall protein PhiA	12.7894	11.6961	16.4512	20.1321	108.566	58.6845	1.77375	0.0165109
NCU02668	cell wall synthesis protein-Penicillium chrysogenum	487.096	522.656	516.798	593.871	544.117	560.064	-0.296689	1.18265e-06
NCU07340	cellobiohydrolase-1	2.47431	3.13876	3.50015	16.1879	16.8924	16.6177	1.99597	5.08498e-41
NCU05923	cellobiose dehydrogenase	0.116088	0.052075	0.152643	1.142	1.57589	0.929395	3.01812	6.13144e-08
NCU00206	cellobiose dehydrogenase-1	2.99578	3.21819	3.21352	4.4065	4.62545	4.71399	0.0951277	0.563982
NCU00801	cellodextrin transport-1	12.6858	13.3623	12.8124	35.2543	35.0983	37.5963	1.02594	2.62346e-27
NCU08114	cellodextrin transport-2	0.971204	0.948629	1.1586	2.90686	2.70314	2.58659	0.955149	0.000537209
NCU02193	cellular filament polypeptide	1989.32	2075.28	1990.16	1133.81	1795.18	1667.23	-1.04013	2.99463e-09
NCU03045	cellular morphogenesis protein	12.8616	13.3806	13.6977	17.2223	19.9498	20.0611	0.0732302	0.58813
NCU08933	cellular nucleic acid-binding protein	0.158106	0.053626	0.041104	0.163245	0.114624	0	-0.512754	0.778986
NCU05882	cellulase	18.0984	18.2845	20.0234	33.4533	41.4884	36.788	0.540922	4.1425e-05
NCU09774	cellulase	1.3433	0.941538	0.827958	0.469269	0.772684	0.525121	-1.25893	0.0661719
NCU07705	cellulose degradation regulator-1	11.4784	11.1145	10.9676	29.0249	25.7635	26.8114	0.841772	1.8709e-24
NCU08042	cellulose degradation regulator-2	0.822312	1.10262	0.866769	0.919251	1.0077	1.52063	-0.140286	0.706491
NCU09416	cellulose-binding GDSL lipase/acylhydrolase	0.655114	0.467526	0.342606	0.865495	0.890686	1.63901	0.770421	0.242908
NCU05751	cellulose-binding protein	3.67269	4.11877	2.82354	7.01933	6.81476	5.03891	0.392587	0.28496
NCU06599	cellulose-binding protein	3.61831	3.0249	3.46016	6.47178	6.58446	5.34924	0.4134	0.119229
NCU02161	cen-T	9.39772	10.0481	10.8074	16.922	13.2593	13.1216	0.0636387	0.667957
NCU09871	centrin 3	58.6087	60.6674	63.6711	76.3185	66.5859	68.5268	-0.242924	0.00367671
NCU09609	centromere protein C	23.2637	22.3859	22.7116	21.6752	20.0352	23.1934	-0.525216	6.58892e-08
NCU01290	centromere/microtubule-binding protein CBF5	179.095	187.695	194.068	31.8301	24.5824	35.2263	-3.06537	1.36247e-128
NCU06701	cephalosporin C regulator 1	16.0221	17.3117	17.6313	17.9313	15.8651	17.4572	-0.442886	2.03506e-06
NCU01116	ceramide glucosyltransferase	21.788	21.3517	20.6826	27.2319	19.1472	23.2491	-0.329271	0.0124178
NCU02082	cft-1	15.2306	17.6743	16.7362	18.5446	15.7072	16.8203	-0.410076	1.71012e-05
NCU02935	cgi-121	18.094	18.6748	20.6164	24.4981	20.4426	22.7246	-0.215421	0.0668244
NCU07308	chain elongation-1	66.6119	72.8494	55.2079	44.2749	8.66023	6.3014	-0.776787	1.33861e-26
NCU07307	chain elongation-2	20.8532	10.2074	34.496	7.45421	14.5775	11.6012	-0.829805	1.90499e-32
NCU04801	chalcone synthase	32.8184	33.9141	34.1923	102.68	117.077	105.045	1.23984	2.35839e-33
NCU00465	chaperone dnaJ	0	0	0	0	0	0	-0.427978	1.07434e-05
NCU00692	chaperone dnaK	62.2637	68.7849	70.2228	23.2012	20.6406	28.4222	-1.92707	1.27793e-47
NCU09485	chaperone dnaK	71.2462	63.8306	66.2073	111.584	82.8382	92.0433	0.0536711	0.676915
NCU04334	chaperonin	215.014	239.837	228.728	68.2923	57.5296	67.2144	-2.27557	5.02563e-130
NCU00978	checkpoint protein kinase	18.9734	18.5541	19.3514	27.8923	25.2749	24.9183	0.00587967	0.950517
NCU10651	chitin binding protein	0.625489	0.860883	1.0047	3.11473	2.87831	2.52517	1.31635	5.27509e-06
NCU07435	chitin biosynthesis protein CHS5	81.6926	74.3814	75.5217	100.646	88.6739	96.6507	-0.14724	0.103969
NCU09582	chitin deacetylase	4.0824	4.33729	3.53155	10.2082	7.04474	9.94487	0.73857	0.012594
NCU09508	chitin deacetylase	1.70701	1.68913	0.990243	6.51048	5.54481	4.27073	1.46405	0.000358734
NCU04350	chitin synthase 6	55.6794	51.9221	56.5019	81.4602	81.7123	76.9248	0.0996723	0.248813
NCU05239	chitin synthase A	6.39419	5.76818	6.2134	18.082	14.5019	16.1732	0.95389	1.49278e-18
NCU02592	chitin synthase activator	32.0457	28.0341	31.85	25.2242	24.4533	26.7834	-0.715647	8.05239e-13
NCU09322	chitin synthase activator	0.306383	0	0	0	0	0	0.611358	2.36186e-05
NCU05720	chitin synthase export chaperone	35.3732	38.2934	36.5898	64.5633	51.5582	56.1963	0.191682	0.0511275
NCU02351	chitin synthase regulator 3	21.7378	19.112	23.333	36.5605	39.2574	41.3893	0.10056	0.207217
NCU03611	chitin synthase-1	93.4748	85.7844	90.1795	167.263	122.909	138.369	0.21399	0.0600004
NCU04251	chitin synthase-3	56.909	55.1934	55.9809	120.266	89.1415	94.8552	0.400595	0.000190039
NCU09324	chitin synthase-4	16.5341	18.3972	20.9039	36.7629	34.5451	36.5598	0.404371	0.000419618
NCU04352	chitin synthase-5	63.6385	59.0441	64.2288	83.8418	83.2812	80.7677	-0.0420218	0.635652
NCU05268	chitin synthase-6	2.24271	2.04056	2.41688	3.26396	2.65309	2.64669	-0.101462	0.652086
NCU02184	chitinase-1	100.151	99.5274	104.246	111.11	57.0325	69.8052	-0.816605	2.79475e-05
NCU02909	chitosanase	1.26566	0.540717	0.891543	4.51408	4.36813	3.84505	1.7763	2.5142e-06
NCU03537	CHL4 family chromosome segregation protein	37.3026	41.9829	39.2455	34.7599	31.0474	29.9572	-0.758247	3.11424e-17
NCU06444	chloride channel protein 3	17.1834	17.6024	16.132	27.1946	23.2805	23.4294	0.0867034	0.415633
NCU06573	chlorogenic acid esterase	1.77828	1.47961	2.19211	3.49487	4.55349	3.58792	0.640262	0.0153479
NCU04938	choline dehydrogenase	0.031329	0	0.025747	0.105067	0.072084	0	1.1383	0.621268
NCU01853	choline dehydrogenase	0.194245	0.181531	0.239449	1.48381	1.26629	1.21494	2.2228	6.69991e-06
NCU08364	choline sulfatase	25.8722	26.7941	30.3434	20.5111	16.0752	22.9288	-0.931572	5.85845e-11
NCU00648	choline transporter	3.52938	3.09106	2.95574	6.76363	6.92182	6.93791	0.659317	0.000391044
NCU08045	choline-1	138.098	142.081	132.129	76.131	84.6162	92.5193	-1.14906	7.58343e-24
NCU00292	cholinesterase	3.73207	3.75767	3.11184	2.52758	3.25927	2.52172	-0.794612	0.000398484
NCU07725	chorismate mutase	64.4516	56.3747	59.5936	100.745	83.5663	79.5748	0.0945711	0.44607
NCU00409	chorismate mutase/prephenate dehydratase	54.2419	55.3975	60.1366	27.0447	28.9699	24.0811	-1.44038	4.11601e-59
NCU04198	chromatin assembly-1	27.1715	29.347	27.5956	40.2988	30.4041	30.9927	-0.180576	0.13518
NCU08357	chromatin assembly-2	42.3914	40.9728	40.4549	63.0221	57.6569	59.8734	0.0935832	0.230971
NCU06679	chromatin assembly-3	68.2643	73.5123	70.7696	78.9269	58.1595	64.8505	-0.528516	7.30624e-07
NCU08840	chromatin remodeling complex subunit	36.0153	39.6741	37.433	43.7017	35.1283	38.6435	-0.397899	1.78697e-05
NCU06488	chromatin remodeling factor 3-1	26.4633	25.8254	27.1052	33.4847	29.4349	29.9737	-0.225158	0.0016958
NCU06306	chromatin remodeling factor 5-1	10.7638	11.1522	11.1108	19.9851	17.8888	16.2137	0.260698	0.0156629
NCU03060	chromatin remodeling factor 6-1	24.8348	24.8051	27.0685	23.0442	24.117	26.5352	-0.482666	8.81782e-08
NCU09993	chromatin remodelling factor 1-1	9.78147	9.37665	10.3808	8.00245	6.81923	7.23735	-0.873805	7.48275e-21
NCU09106	chromatin remodelling factor 10-1	15.7513	15.0369	14.5057	17.962	13.4402	16.5552	-0.371225	0.00227808
NCU08919	chromatin remodelling factor 2-1	2.54186	1.34121	0.656156	0	0	0	-0.436084	1.08206e-10
NCU03875	chromatin remodelling factor 4-1	71.7201	72.0258	71.7718	68.2009	57.4886	60.1186	-0.666248	2.79749e-21
NCU00164	chromatin remodelling factor 4-2	18.8103	18.3447	19.8724	15.2294	13.9657	15.3239	-0.80828	1.39238e-21
NCU02684	chromatin remodelling factor 4-3	77.2633	77.7116	78.4415	92.0723	78.1873	88.2316	-0.304416	7.09221e-05
NCU10337	chromatin remodelling factor 7-1	13.0437	13.8877	14.4842	20.6606	17.1252	18.9048	0.000714517	0.994685
NCU07556	chromatin remodelling factor 8-1	3.06209	3.07119	4.06743	3.86444	5.33228	3.16411	-0.113937	0.229992
NCU00631	chromatin remodelling factor 9-1	6.1615	6.09625	6.7313	14.5867	12.6284	13.6528	0.652854	3.63855e-12
NCU00738	chromodomain protein-2	6.9839	4.08677	3.31442	6.26938	2.50846	0	-0.60383	1.86226e-06
NCU01522	chromodomain protein-3	4.77282	5.22919	4.35617	5.99987	4.44069	5.46148	-0.304476	0.0430959
NCU06262	chromosome condensation protein	23.6634	23.7422	22.9872	34.5711	38.3032	37.6464	0.203898	0.0815715
NCU01858	chromosome segregation in meiosis protein 3	17.6679	20.8472	19.6559	25.2594	22.1691	22.3018	-0.188395	0.121265
NCU07984	chromosome segregation protein	20.9998	22.4198	22.5525	28.1759	21.6126	24.5776	-0.280428	0.011264
NCU04104	chromosome segregation protein Cse1	45.1143	43.2347	46.156	62.7845	50.7903	52.1898	-0.152071	0.107622
NCU07554	chromosome segregation protein SudA	32.5068	31.7308	32.4697	37.2987	30.6828	33.4978	-0.383107	2.69556e-06
NCU07313	chromosome transmission fidelity protein 18	13.4314	14.4112	14.9874	18.5175	14.6012	18.0789	-0.195182	0.11062
NCU06754	CHY zinc finger domain-containing protein	9.8692	9.63317	10.5547	11.0512	10.0922	10.2881	-0.387483	0.000121139
NCU07314	CinY protein	11.3852	12.8666	12.201	48.0419	36.019	41.8254	1.33472	4.23034e-33
NCU09445	Cip2	0.473389	0.398165	0.534926	0.396896	0.204224	0.222067	-1.23065	0.141011
NCU01138	CipA protein	4.18693	3.6893	4.75168	13.4843	18.8656	13.6551	1.41646	2.82292e-10
NCU04197	CipC protein	9.80084	7.80024	8.704	337.169	727.972	569.902	5.52241	4.90783e-45
NCU02734	citrate lyase beta subunit	41.3189	44.3156	44.0093	82.3068	82.5959	78.7228	0.461324	6.01307e-09
NCU01692	citrate synthase	582.916	569.686	579.938	381.282	310.213	355.291	-1.17953	7.39997e-51
NCU08341	CLAP1	19.0586	18.7478	19.2631	33.4732	29.1236	31.0344	0.262627	0.000714261
NCU04841	class E vacuolar protein-sorting machinery protein hse-1	19.9702	19.8808	19.4385	34.859	31.0528	33.2335	0.29112	0.000264793
NCU12033	class III chitinase	0.932064	0.836217	1.53196	2.12556	2.40188	1.67897	0.448957	0.258301
NCU01393	class III chitinase	45.8095	46.5471	47.5432	59.7679	68.8865	56.4765	-0.04275	0.761808
NCU02510	clathrin heavy chain	120.107	114.685	117.081	171.64	129.582	143.618	-0.116643	0.27455
NCU04115	clathrin light chain	260.755	261.185	261.842	352.441	283.135	304.594	-0.190829	0.0257784
NCU00121	CLC channel protein	59.7074	63.8266	56.3121	67.2691	63.3534	64.0201	-0.335782	5.14045e-05
NCU06624	CLC voltage-gated chloride channel protein	25.9187	26.0222	23.1282	35.7538	32.3877	34.0908	0.00409001	0.972391
NCU09014	cleavage and polyadenylation specificity factor subunit 5	102.792	106.693	101.244	97.766	88.0317	84.4321	-0.652338	3.09128e-17
NCU06869	cleavage and polyadenylylation specificity factor	1.1911	0.452883	0.116376	1.33044	1.36974	0.504822	-0.152299	0.0594166
NCU03753	clock-controlled gene-1	1625.82	1771.61	1996.33	24068	27780.7	25631.2	3.39943	1.28075e-193
NCU08907	clock-controlled gene-13	19.9383	33.9355	66.3326	248.258	1721.72	748.328	4.08598	4.93545e-06
NCU07787	clock-controlled gene-14	183.097	226.1	303.118	244.683	1900.51	529.239	1.49414	0.122153
NCU08936	clock-controlled gene-15	1029.44	990.297	1028.37	1806.63	1553.69	1715.51	0.251521	2.85636e-05
NCU05495	clock-controlled gene-16	8648.74	7713.27	8498.67	28122.5	24362.4	24900.3	1.18595	7.74437e-52
NCU02500	clock-controlled gene-4	1.93472	2.26687	3.27488	7.94102	4.85014	5.31002	0.812196	0.00288569
NCU01418	clock-controlled gene-6	1447.05	1547.9	1535.1	1990.55	1545.18	1691.9	-0.247221	0.00740325
NCU09686	clock-controlled gene-8	32.6174	33.3527	31.2532	52.7842	42.1574	47.1453	0.0947003	0.357033
NCU09559	clock-controlled gene-9	2.32545	3.22324	2.06139	5.12614	5.83144	4.36347	0.567114	0.00965617
NCU06710	ClpTM1 domain-containing protein	38.5149	35.5889	38.9643	88.9282	67.5935	73.7198	0.571072	5.64659e-08
NCU08716	CND11p	0.536758	0.740864	0.542909	2.12319	1.8525	1.1363	1.04992	0.0197379
NCU04772	coatamer subunit protein	21.0939	21.5635	20.7571	23.1415	20.1546	22.2595	-0.402897	4.82265e-06
NCU10066	coatomer alpha subunit	132.39	121.68	125.887	202.657	154.798	172.233	0.0246097	0.837089
NCU04404	coatomer beta subunit	140.901	131.122	128.262	201.441	155.185	172.187	-0.0528944	0.647299
NCU07319	coatomer beta' subunit	191.657	178.13	177.522	246.67	192.245	216.372	-0.194385	0.0527008
NCU00493	coatomer subunit delta	206.739	187.654	197.62	323.484	245.129	266.761	0.0417192	0.731777
NCU01002	coatomer subunit epsilon	127.951	131.97	128.509	167.907	164.971	177.165	-0.0557216	0.541538
NCU01992	coatomer subunit gamma	205.853	191.794	188.489	370.361	258.246	280.965	0.176557	0.187491
NCU02538	coatomer zeta subunit	101.024	103.926	102.204	174.952	137.291	147.015	0.126432	0.185743
NCU03781	CobW domain-containing protein	131.829	142.977	143.254	162.832	169.536	172.472	-0.175375	0.0590047
NCU11371	COBW domain-containing protein 1	133.577	131.958	129.462	149.072	166.389	153.096	-0.200669	0.0540798
NCU04229	Cockayne syndrome A ortholog	6.37059	6.26954	6.66003	10.7389	10.5529	9.5052	0.223697	0.0490219
NCU07837	Cockayne syndrome B ortholog	3.1588	3.94467	3.34412	5.8596	5.58582	5.5562	0.256184	0.0802985
NCU08145	coenzyme A transferase	7.70493	9.53807	8.69433	44.59	44.3537	43.6321	1.90703	9.10719e-67
NCU01587	cofilin	2.50008	3.49516	3.02225	2.82511	0.833605	1.00683	0.17644	0.0111526
NCU01323	cohesin complex subunit	31.5946	32.8873	31.6142	38.8556	31.5869	33.7288	-0.336171	8.32375e-05
NCU06750	coiled-coil domain-containing protein 25	69.3064	70.9157	72.2245	74.406	72.2508	73.6613	-0.397319	3.92135e-06
NCU03036	coiled-coil domain-containing protein MTMR15	4.94461	5.25204	5.0839	7.42682	6.06427	6.45787	-0.0662974	0.676479
NCU07296	colonial temperature sensitive-1	114.94	114.789	118.748	217.7	151.274	160.751	0.147127	0.274967
NCU04189	colonial temperature sensitive-2	56.6362	53.4469	54.0052	73.3116	48.2827	54.8943	-0.352883	0.0119416
NCU03503	colonial temperature sensitive-5	91.5059	93.9511	86.6162	120.585	104.548	113.339	-0.136038	0.119229
NCU07700	colonial temperature-sensitive-3	1782.73	1728.43	1708.5	1539.41	1332.29	1403.86	-0.739884	6.40536e-30
NCU00945	colonial-20	84.4327	85.5077	80.425	102.715	59.0414	74.0767	-0.546752	0.00119303
NCU03489	colonial-21	0.859735	1.5475	1.31877	2.60233	2.10696	0.742385	0.235227	0.101689
NCU04390	colonial-22	6.17108	6.12208	7.31975	26.896	18.2226	18.9709	1.24995	1.90212e-16
NCU05051	colonial-23	5.75731	5.57129	6.11842	11.7917	9.19125	10.9307	0.41695	0.000593832
NCU05383	colonial-24	6.88499	6.25713	6.47727	11.0249	8.33171	9.28313	0.0914158	0.513775
NCU06068	colonial-25	9.26848	8.16809	8.03398	17.2685	13.4614	15.7017	0.412986	0.000948169
NCU07788	colonial-26	26.3803	26.3674	26.1803	31.0552	24.443	26.115	-0.405168	1.37476e-05
NCU08651	colonial-27	15.6542	15.9241	15.5937	19.8152	20.5011	21.5011	-0.0580502	0.607579
NCU06508	compact	20.0354	19.6408	20.3355	17.5222	15.0669	17.2025	-0.721049	8.87901e-17
NCU01975	complex I intermediate associated protein 30	116.023	120.877	116.804	134.237	134.089	139.345	-0.243686	0.00292752
NCU01006	complex I intermediate associated protein 84	78.4077	81.6982	79.3283	65.4738	58.2772	58.1062	-0.847885	1.07395e-36
NCU09297	condensin complex component cnd1	15.3484	15.3641	16.5886	27.8663	21.7917	23.7971	0.181123	0.0867423
NCU02828	condensin complex component cnd2	24.353	22.6039	25.2891	32.6937	28.2486	30.829	-0.107415	0.2883
NCU00056	condensing enzyme with mitochondrial function	47.8537	49.6037	47.0981	65.5154	67.7732	65.9197	0.0146506	0.892065
NCU05821	conidial pigment biosynthesis protein Ayg1	0.511859	0.365291	0.305929	0.364127	0.214129	0.291047	-0.893952	0.255852
NCU02713	conidial separation-1	26.5287	29.7815	28.2072	40.9987	52.449	43.7572	0.25497	0.0872227
NCU00749	conidiation at high carbon dioxide-1	48.3719	47.4711	49.7413	69.8213	83.6945	67.6729	0.157206	0.248494
NCU07325	conidiation-10	4.15604	3.64127	2.98855	226.637	193.938	221.442	5.45871	7.09888e-182
NCU07324	conidiation-13	0.501024	0.401341	0.999958	2.5604	4.85814	3.76049	2.08196	6.13252e-05
NCU08769	conidiation-6	4.21542	5.08197	4.15714	47.5947	48.7376	42.5812	2.92881	6.56447e-54
NCU09235	conidiation-8	8.91333	10.1513	14.7261	66.0314	143.132	109.882	2.80636	4.58654e-12
NCU08388	COP9 signalosome complex subunit 12	34.3124	43.3732	36.6236	24.4214	29.8085	25.0328	-0.438751	1.09313e-06
NCU00157	COP9 signalosome-1	86.3481	87.1688	88.1422	156.312	165.382	154.377	0.415501	7.79646e-07
NCU00593	COP9 signalosome-2	64.8308	64.6502	64.8006	101.049	105.975	101.619	0.219641	0.012157
NCU01408	COP9 signalosome-3	39.8317	41.829	42.0606	78.0893	69.2206	72.659	0.379231	1.41097e-07
NCU07361	COP9 signalosome-4	34.947	38.9353	36.8527	60.1701	62.1469	65.8198	0.317324	0.00225561
NCU00467	COP9 signalosome-5	85.0591	88.3921	88.1184	145.211	139.433	140.265	0.250389	0.000339071
NCU07019	COP9 signalosome-6	37.6917	35.1701	36.5935	57.4785	59.0903	54.5368	0.195355	0.0400112
NCU08342	COP9 signalosome-7	43.5056	45.043	44.1713	60.3311	58.1169	60.4849	-0.018329	0.852876
NCU07727	COPI-coated vesicle protein	146.324	151.444	154.116	286.592	247.061	242.787	0.328876	2.68614e-05
NCU03819	COPII coat assembly protein sec-16	19.1249	16.1665	17.2576	23.2403	20.1272	23.1944	-0.116521	0.182046
NCU04293	COPII-coated vesicle protein	75.7644	81.923	73.3894	118.289	89.3806	96.2489	-0.0590344	0.637729
NCU03319	COPII-coated vesicle protein SurF4/Erv29	216.81	209.02	215.467	406.306	347.683	358.313	0.342178	1.06069e-06
NCU09406	copper amine oxidase	1.18298	1.35218	1.19654	3.50956	4.42303	3.75651	1.2053	1.36836e-07
NCU05561	copper metallothionein	5686.35	5888.24	5426.05	4980.2	5417.62	4880.21	-0.601866	1.19374e-10
NCU09267	copper radical oxidase	1.92982	1.80682	1.90605	3.32503	5.11235	3.85366	0.680054	0.00398368
NCU05512	copper resistance protein Crd2	1146.8	1132.76	980.505	2628.32	2736.17	2891.64	0.892536	1.09714e-16
NCU04076	copper resistance-associated P-type ATPase	6.24311	7.37615	7.03091	12.436	14.2462	12.968	0.495403	0.000123082
NCU07428	copper transporter	20.9194	19.837	22.2365	23.3403	24.2055	20.5107	-0.338504	0.00676651
NCU07531	copper-transporting ATPase	0.814321	0.730583	0.898666	1.97669	2.64985	1.54255	0.886527	0.00678204
NCU01546	coproporphyrinogen III oxidase	929.186	887.691	824.67	258.37	423.541	294.032	-1.87701	5.95465e-23
NCU02157	COQ4	166.354	170.57	152.974	64.1091	82.0068	68.7445	-1.63395	2.25003e-34
NCU03957	COQ7	77.195	86.2377	77.4328	50.5999	54.8571	58.2689	-1.00368	3.75704e-19
NCU11312	CorA family metal ion transporter	35.737	35.5322	34.4739	51.9036	40.7905	43.2826	-0.0908861	0.385237
NCU03312	CorA family metal ion transporter	37.2456	39.89	37.4016	46.2691	48.4408	47.2142	-0.138538	0.14579
NCU00202	coronin 1	111.379	112.189	108.878	119.818	94.4833	98.645	-0.541122	1.89294e-09
NCU07010	cortical actin cytoskeleton protein asp1	19.7494	17.8373	18.8274	5.93973	5.79109	4.6039	-1.98295	5.59841e-108
NCU04033	covalently-linked cell wall protein	2.42589	2.10006	1.8887	3.09248	4.0638	2.66196	0.171692	0.608905
NCU06877	CRAL/TRIO domain-containing protein	20.3569	20.188	20.5951	30.7322	27.6442	26.9252	-0.170968	0.0882603
NCU03596	CRAL/TRIO domain-containing protein	77.4721	66.7963	68.2886	84.9753	51.1914	57.5744	-0.594374	0.000531301
NCU03887	CreD	63.1611	64.8195	73.2518	123.699	136.019	140.605	0.546309	9.06608e-07
NCU00351	cript family protein	41.7423	40.9607	42.7645	103.048	93.2305	91.7324	0.74732	2.06386e-21
NCU08377	crisp-1	20.8575	19.7216	18.2805	27.1453	25.4726	29.1993	-0.00071898	0.993302
NCU06821	CRO1 protein	28.7468	31.341	33.8409	92.349	74.5837	78.1705	0.930572	8.94815e-22
NCU04050	cross pathway control-1	1855.71	1998.69	1926.91	1531.68	1448.84	1401.66	-0.849874	2.65485e-41
NCU05810	cross pathway control-2	2021.08	2031.38	1995.7	122.725	193.142	232.871	-3.90034	4.70583e-76
NCU01187	cross pathway control-3	29.8875	27.2913	30.7065	22.3909	31.889	22.0142	-0.647155	0.000201627
NCU07457	crossover junction endonuclease mus-81	14.7802	16.1214	14.6149	17.6792	16.5435	13.6859	-0.374709	0.00371125
NCU00582	cryptochrome	71.2749	70.7152	73.8215	129.62	131.257	115.105	0.35152	4.20336e-05
NCU05222	CTLH domain-containing protein	153.614	158.302	155.794	148.596	118.388	117.829	-0.735205	1.93958e-15
NCU00261	CTP synthase	115.044	107.574	116.047	62.5437	52.7623	56.0597	-1.43513	2.13103e-77
NCU00830	ctr copper transporter	12.197	12.3188	16.3337	16.8793	17.8777	13.7411	-0.20281	0.284013
NCU11427	CUE domain-containing protein	60.7218	65.3747	63.9775	79.9409	71.8339	79.7127	-0.165874	0.052635
NCU08875	Cullin binding protein CanA	0	0	0	0	0	0	0.237521	0.000108453
NCU05204	cullin-1	0	0	0	0	0	0	0.101677	0.175028
NCU02498	Cullin-3	27.9413	27.9103	27.8341	34.1013	31.0734	31.2961	-0.245527	0.000837569
NCU00272	cullin-4	28.0275	30.6915	30.3217	41.5295	47.236	43.9317	0.129453	0.271797
NCU02921	cupin domain-containing protein	0	0	0	0	0.559969	0	2.28045	0
NCU02919	cupin domain-containing protein	0.232468	0	0	0.649681	0.401154	0.290802	2.09232	0.246633
NCU01149	cupin domain-containing protein	12.0427	11.4021	12.2088	19.6418	17.0906	17.1021	0.141999	0.317112
NCU05630	cupin domain-containing protein	1.21487	1.4192	1.2064	4.3572	3.20287	3.60935	1.0934	0.000451425
NCU00422	curved DNA-binding protein	15.0091	48.19	39.5381	18.85	31.8355	15.201	-0.705196	3.98961e-27
NCU05309	Cut9 interacting protein Scn1	50.2853	50.3616	47.2366	66.0581	58.5455	77.9148	0.00405302	0.979154
NCU01374	CutC family protein	1.82029	1.98766	2.28328	21.634	22.5392	23.4298	3.01632	3.43964e-58
NCU08000	cutinase transcription factor 1 alpha	18.7986	18.848	18.3111	39.7731	35.8922	37.3778	0.564042	6.18971e-15
NCU02495	CwfJ domain-containing protein	23.4131	24.2875	23.5933	29.4136	24.3697	26.3594	-0.282771	0.00320378
NCU06361	cwl1	98.8927	95.4465	106.931	84.2505	70.1081	69.2625	-0.94575	6.78337e-41
NCU04466	cyanamide hydratase	20.7776	21.0785	21.9339	11.9191	22.4878	15.5179	-0.79137	0.000844247
NCU01258	cyanase	0	0.524099	0.680774	3.01652	4.01806	3.8351	2.59461	2.7362e-191
NCU04697	cyanide hydratase	5.66667	6.06608	6.47738	0.28794	0.711171	0.451095	-4.10129	3.48549e-28
NCU08642	cyclic nucleotide-binding domain-containing protein	0	0	0	0	0	0	-0.00415407	0.965601
NCU09085	cyclin	33.1209	31.5489	32.1049	17.9876	26.4349	19.6072	-1.03885	1.1662e-09
NCU04847	cyclin	39.3305	41.8533	47.2445	82.5036	65.5383	75.2456	0.345261	0.00133123
NCU06979	cyclin domain-containing protein	22.1119	23.889	22.6756	28.128	23.4644	25.3356	-0.28702	0.0112724
NCU11252	cyclin Pch1	44.1752	46.6873	41.9985	47.2647	39.8901	41.3098	-0.49998	4.12665e-08
NCU02079	cyclin-dependent kinase regulatory subunit	70.6647	78.0329	66.4049	130.867	96.4467	102.434	0.161423	0.228333
NCU08772	cyclin-dependent protein kinase complex component	14.1629	15.5259	14.7797	8.76864	8.88898	7.86248	-1.24943	4.59303e-33
NCU03806	cycloheximide resistant-2	4853.85	4549.49	4450.08	474.138	621.423	696.872	-3.39268	8.06897e-102
NCU05001	cycloheximide-inducible-1	35.1799	34.2421	36.7407	70.4483	68.2315	68.4294	0.513542	5.30989e-10
NCU09819	cyclophilin-type peptidyl-prolyl cis-trans isomerase	63.1589	68.5598	64.0765	74.8627	64.2014	72.5765	-0.338682	8.17409e-05
NCU07859	cyclopropane-fatty-acyl-phospholipid synthase	428.088	399.164	416.625	454.829	267.467	311.105	-0.728336	7.70357e-06
NCU00726	cyclosporin-resistant-1	1713.63	1733.19	1755.67	4169.85	3957.92	4082.97	0.781239	3.37394e-44
NCU07987	cystathionine beta-lyase	80.7754	75.5117	82.7998	70.4283	58.2104	55.8022	-0.82785	3.59464e-18
NCU00522	cystathionine beta-lyase	109.05	118.859	113.627	153.217	179.201	163.56	0.0926551	0.456741
NCU08216	cystathionine beta-synthase	54.9466	55.8559	60.4293	66.3985	62.3905	68.1392	-0.248184	0.00372457
NCU07466	cystathionine beta-synthase	60.5293	58.1048	67.924	51.8689	44.7148	55.3993	-0.747255	1.02622e-10
NCU02430	cystathionine gamma-synthase	155.216	147.115	157.326	71.774	92.9355	64.2716	-1.4505	7.57274e-22
NCU05093	cystathionine gamma-synthase	0.160462	0.143961	0.079122	1.79378	0.369198	0.602183	2.3927	0.00306918
NCU04636	cysteine desulfurase	143.623	150.686	140.975	191.63	169.514	182.557	-0.129999	0.0905608
NCU06625	cysteine dioxygenase	21.8426	22.7134	24.8149	29.9952	31.7186	31.1611	-0.0282009	0.833074
NCU03788	cysteine synthase B	0.374086	0.251713	0.245943	0.418185	0.731607	0.701936	0.644363	0.336534
NCU01985	cysteine-11	235.328	256.507	262.033	163.309	138.212	156.702	-1.16947	5.13574e-48
NCU02564	cysteine-12	32.8243	33.3454	34.3481	21.7346	22.1256	22.7825	-1.04235	2.33313e-29
NCU04433	cysteine-14	49.9327	55.3779	66.8587	66.8886	60.1035	65.5548	-0.288205	0.0201102
NCU09230	cysteine-16	34.5273	32.1568	36.9075	23.8362	20.3214	29.942	-0.933835	2.64631e-09
NCU06452	cysteine-17	159.908	149.997	158.157	100.654	117.201	111.248	-0.954356	2.28785e-18
NCU07930	cysteine-18	1200.34	1234.06	1188.44	2576.33	1859.84	2241.2	0.418309	5.09272e-05
NCU04077	cysteine-2	122.102	113.64	133.219	72.2532	66.0231	82.8707	-1.18736	6.01711e-25
NCU03536	cysteine-3	90.8214	99.8558	95.6401	172.998	148.291	149.635	0.26593	0.000598142
NCU05238	cysteine-4	125.828	125.915	134.396	85.919	87.0581	98.1052	-0.957778	1.67489e-23
NCU08352	cysteine-9	116.385	120.989	119.48	111.315	76.7973	94.6174	-0.791492	3.24745e-11
NCU05642	cysteinyl-tRNA synthetase	75.2767	70.6288	72.5999	84.313	81.5662	78.4978	-0.288676	0.00013622
NCU01250	cystinosin	21.3849	23.0296	24.768	45.6647	45.8891	45.4168	0.535573	1.10068e-07
NCU08359	cytidine deaminase	118.332	124.466	119.709	284.686	289.774	287.192	0.800962	4.032e-24
NCU05511	cytidine/deoxycytidylate deaminase	5.37868	5.36174	5.6293	25.8221	21.006	21.3628	1.60403	4.22571e-53
NCU08736	cytidylyltransferase	45.1933	44.4922	39.6921	44.4951	52.041	52.3802	-0.242803	0.0848734
NCU05457	cytochrome a-4	948.548	945.805	1037.16	924.423	799.04	908.799	-0.606248	5.01774e-14
NCU08692	cytochrome a-5	12.1473	12.7041	13.5009	6.18496	4.65817	4.83316	-1.74364	1.2424e-47
NCU16013	cytochrome b	13.8699	12.5741	13.2473	12.8131	19.6975	17.8708	-0.101621	0.680307
NCU08272	cytochrome b2	36.7471	34.8485	33.3512	44.237	47.3741	46.7439	-0.0490151	0.681723
NCU08060	cytochrome b5	2.55714	2.50927	2.38806	2.76114	2.90837	3.67138	-0.123555	0.638593
NCU03603	cytochrome b5	75.2214	76.8099	73.5714	93.3829	104.299	95.459	-0.0691026	0.555687
NCU16968	cytochrome c mitochondrial import factor	20.0055	21.7183	22.7218	8.27157	6.971	7.42769	-1.9588	4.44126e-64
NCU02530	cytochrome c oxidase copper chaperone Cox17	51.2944	58.3587	49.2715	35.6019	27.5963	27.7097	-1.25636	6.91061e-19
NCU16016	cytochrome c oxidase subunit 1	2.52547	2.35292	2.39477	2.86662	2.99476	2.47876	-0.250846	0.357478
NCU16028	cytochrome c oxidase subunit 2	36.5182	35.156	36.61	34.3062	53.5266	44.8564	-0.14858	0.508828
NCU16003	cytochrome c oxidase subunit 3	15.3138	14.1822	16.8884	22.0891	34.2118	24.8418	0.36292	0.130119
NCU06741	cytochrome c oxidase subunit VIb	940.804	1105.52	977.622	1197.98	935.51	1145.28	-0.335846	0.00315487
NCU00641	cytochrome c oxidase-assembly factor cox-16	120.547	124.086	118.689	122.388	84.4137	92.5174	-0.732243	2.58171e-05
NCU02217	cytochrome c oxidase-assembly factor cox-23	57.6246	60.1151	63.1684	37.3452	31.935	30.7737	-1.30577	9.33729e-32
NCU03297	cytochrome c peroxidase	0.193254	0	0	0	0	0	-1.0371	9.37475e-48
NCU01808	cytochrome c-1	1787.92	1841.38	1766.01	614.268	458.812	582.302	-2.15825	1.2557e-94
NCU08138	cytochrome C1 heme lyase	37.536	40.3808	39.6411	17.5628	15.8758	18.0596	-1.64165	1.89681e-58
NCU05689	cytochrome oxidase-4	114.313	116.391	134.904	114.304	112.189	125.217	-0.503946	1.49514e-06
NCU06695	cytochrome oxidase-6	421.801	437.597	437.12	351.635	284.169	331.257	-0.716593	4.05402e-20
NCU05006	cytochrome P450	16.3787	16.4744	17.6232	77.894	38.7532	45.0258	1.21474	1.74423e-08
NCU11306	cytochrome P450 2C30	2.15346	1.82674	2.6773	7.49973	11.847	9.91194	1.68845	1.31517e-11
NCU07092	cytochrome P450 2C30	0	0	0	0	0	0	0	0
NCU08197	cytochrome P450 2E1	5.33127	5.42776	7.3291	6.152	12.2099	6.66908	0.0311675	0.929812
NCU09419	cytochrome P450 3A4	2.89842	3.28893	3.5377	12.4811	12.213	11.9714	1.46286	5.95102e-32
NCU06895	cytochrome P450 4A5	0.532898	0.49216	0.644032	3.78456	3.96684	4.27421	2.38704	6.51016e-16
NCU02624	cytochrome P450 51	147.762	156.437	140.617	160.588	151.478	153.255	-0.384939	5.93427e-07
NCU09115	cytochrome P450 52A11	30.6956	29.6458	29.1508	149.75	146.518	162.319	1.9088	1.74182e-102
NCU06137	cytochrome P450 55A2	15.1465	17.9829	16.9823	4.30546	9.75623	3.89138	-1.91563	2.56179e-09
NCU05278	cytochrome P450 61	126.798	119.469	119.535	146.436	130.163	124.781	-0.318139	7.37082e-05
NCU10344	cytochrome P450 98A3	0.318176	0	0.116214	0.118562	0.122012	0.088448	-0.864195	0.537181
NCU05848	cytochrome P450 monooxygenase	0.557995	0.866448	0.776036	0.287896	1.23448	1.12756	-0.164046	0.824574
NCU08062	cytochrome P450 monooxygenase	3.1608	2.17449	2.55393	3.44434	2.87234	3.38911	-0.155952	0.537445
NCU08112	cytochrome P450 monooxygenase	9.46903	11.1896	12.0585	15.1781	19.8962	18.8935	0.277489	0.147686
NCU02852	cytochrome P450-like-31	2.0155	1.50686	1.85122	4.50618	5.86488	4.94363	1.06033	5.12694e-05
NCU02149	cytochrome-1	83.2118	91.0275	78.5038	80.244	69.6845	74.5295	-0.621762	1.24616e-10
NCU03030	cytochrome-18	45.4947	42.2818	45.647	10.9189	9.66359	11.9741	-2.48676	2.23784e-120
NCU07670	cytochrome-19	58.6294	57.2047	62.6807	13.3199	10.4135	14.6452	-2.67016	1.1378e-99
NCU05601	cytochrome-2	49.5816	52.8101	54.6483	25.1531	24.3598	26.5886	-1.49519	2.31007e-55
NCU01965	cytochrome-20	156.295	156.79	153.323	104.402	103.529	104.535	-1.02695	2.31975e-51
NCU08071	cytochrome-21	76.6029	83.5091	76.6158	53.6627	39.3583	38.7848	-1.29948	2.5897e-25
NCU09816	cytochrome-26	439.254	447.956	473.404	304.774	263.849	309.366	-1.0826	1.05484e-39
NCU09327	cytochrome-4	15.7416	14.8538	15.1726	6.28356	5.52056	7.08752	-1.72837	1.17147e-47
NCU06308	cytochrome-5	19.4871	19.758	19.8264	10.0641	8.57404	11.3332	-1.42986	4.71636e-35
NCU01657	cytochrome-c oxidase assembly protein	95.5408	104.3	90.2276	54.669	51.044	56.4491	-1.28844	3.70334e-38
NCU03340	cytochrome-c oxidase chain VIIc	922.875	945.624	1006.29	904.883	800.891	874.317	-0.606779	9.52117e-18
NCU08023	cytohesin-2	44.1338	41.7693	42.0032	60.5662	50.036	53.7862	-0.0908369	0.312216
NCU07125	cytomegalovirus gH-receptor family protein	12.2854	11.646	11.8003	15.3948	15.167	14.6549	-0.110044	0.294758
NCU09982	cytoplasmic dynein 1 light intermediate chain	61.7356	62.2053	60.94	79.221	66.1342	71.5013	-0.221979	0.00550587
NCU00489	cytoplasmic ribosomal protein-10	2015.04	1946.54	2055.03	155.756	204.514	262.911	-3.71222	3.15784e-91
NCU00258	cytoplasmic ribosomal protein-15	918.602	908.033	938.762	72.9589	93.608	124.514	-3.68919	1.87753e-88
NCU07830	cytoplasmic ribosomal protein-2	2191.17	2358.46	2285.14	248.132	316.437	366.415	-3.31829	3.64828e-101
NCU07014	cytoplasmic ribosomal protein-3	1188.36	1171.22	1229.93	108.95	149.308	188.418	-3.44669	2.11157e-74
NCU04331	cytoplasmic ribosomal protein-4	2971.58	3165	3031.97	194.576	293.676	364.693	-3.86466	2.32714e-77
NCU04552	cytoplasmic ribosomal protein-5	3604.24	4074.93	3595.77	369.053	587.206	613.185	-3.28322	2.72145e-63
NCU08627	cytoplasmic ribosomal protein-7	0	0	0	0	0	0	-3.51625	3.8811e-84
NCU07413	cytosine deaminase	4.68064	6.79427	5.24416	11.632	19.4712	14.8894	1.02665	0.00632218
NCU02978	cytoskeleton assembly control protein SLA1p	8.65321	9.43106	10.2744	12.2091	15.6178	18.6327	-0.249762	0.000518045
NCU01084	cytosolic Fe-S cluster assembling factor cfd-1	45.3416	50.9675	45.3237	47.255	46.9255	45.1989	-0.471397	7.9919e-07
NCU08825	cytosolic Fe-S cluster assembling factor nbp-35	33.1185	32.116	35.4624	32.7759	35.8031	34.179	-0.419649	0.00023835
NCU04788	cytosolic Fe-S cluster assembling factor NBP35	16.5075	20.3079	15.5789	23.4865	20.2033	23.1303	-0.096433	0.575811
NCU08298	cytosolic phospholipase A2 zeta	26.489	25.8894	25.159	32.6101	36.6024	32.3262	-0.0581103	0.640268
NCU07854	cytosolic regulator Pianissimo	21.9458	23.071	22.7957	25.7234	25.2813	26.2576	-0.260742	0.000996199
NCU01439	D-3-phosphoglycerate dehydrogenase 1	500.983	512.795	577.953	298.378	410.606	283.044	-1.12521	5.42264e-12
NCU05127	D-alanyl-alanine synthetase A	10.5454	10.1808	10.4004	13.4065	13.6307	15.5293	-2.68354e-05	0.999944
NCU06558	D-amino-acid oxidase	124.717	114.415	113.492	91.9884	110.788	91.715	-0.706273	2.17523e-08
NCU02128	D-arabinitol dehydrogenase	2.40353	4.14255	3.06182	29.7446	30.3697	27.8183	2.80649	9.30041e-94
NCU11195	D-isomer specific 2-hydroxyacid dehydrogenase	52.0792	51.5101	51.7557	115.933	136.232	125.521	0.835913	3.93089e-14
NCU09783	D-isomer specific 2-hydroxyacid dehydrogenase	23.7182	23.4458	26.0886	95.9683	100.901	94.2856	1.5411	3.25876e-54
NCU00780	D-lactate dehydrogenase	3.14045	1.55377	2.77063	8.1055	8.18203	8.78135	1.28777	1.34381e-06
NCU08126	D-lactate dehydrogenase	11.4406	10.5766	10.3488	18.3302	19.3261	17.7636	0.327824	0.00748223
NCU02179	D-lactate dehydrogenase	7.71189	8.10495	7.80446	34.8289	32.0657	34.316	1.65008	3.7412e-70
NCU00904	D-lactate dehydrogenase	56.2879	65.4021	63.4667	55.4886	73.0268	71.4058	-0.331641	0.0360371
NCU06441	D-lactate dehydrogenase 2	161.982	161.167	155.244	98.9543	105.454	100.78	-1.0964	3.16676e-38
NCU01078	D-mandelate dehydrogenase	3.29731	3.93073	5.33419	10.3905	12.3954	9.51609	0.912908	2.13117e-05
NCU03854	D-tyrosyl-tRNA(Tyr) deacylase	31.2619	34.7118	34.022	34.9472	30.089	30.1043	-0.522359	7.84355e-06
NCU11353	D-xylulose kinase	23.8634	22.7194	21.1498	25.8019	31.6642	28.0689	-0.108766	0.479945
NCU09071	Dbf2-like	29.8321	28.9235	30.7265	53.898	45.016	49.2573	0.275067	0.000906082
NCU01659	dDENN domain-containing protein	9.32001	9.41236	9.89626	15.1955	10.4837	11.8638	0.0608158	0.664262
NCU12114	DDHD domain-containing protein	22.8427	20.3811	22.1594	38.3202	32.0174	34.0537	0.221938	0.0210354
NCU06812	DDHD domain-containing protein	0	0	1.48325	0	0	0	-0.0172336	0.871917
NCU04354	DEAD box family helicase	15.0027	14.7183	14.5319	25.227	27.6613	25.0964	0.369904	0.000999889
NCU09093	DEAD box RNA helicase-PL10B	1.40812	1.54625	1.44651	1.96764	1.75493	1.3578	-0.239808	0.441394
NCU07866	DEAD helicase superfamily protein	25.8905	25.9203	27.3403	30.4535	22.8095	26.4	-0.444878	1.86467e-05
NCU09793	DEAD/DEAH box DNA helicase	0.095371	0.187171	0.127363	0.439784	0.480014	0.387736	1.24084	0.00769269
NCU06365	DEAD/DEAH box helicase	8.58527	9.03371	8.83491	9.41116	9.07541	9.12962	-0.387361	0.000110065
NCU04472	DEAD/DEAH box helicase	0	0	0	0	0	0	0.479293	6.21237e-05
NCU01143	DEAD/DEAH box helicase	23.3714	23.5924	25.0392	18.8677	18.4573	20.1326	-0.77497	8.73297e-19
NCU01857	DEAD/DEAH box RNA helicase	29.5373	28.6135	27.3763	33.7739	36.5004	34.5365	-0.154344	0.141555
NCU02305	decaprenyl-diphosphate synthase subunit 1	47.9272	48.2957	48.9375	30.3126	22.9582	27.7044	-1.29555	4.19975e-37
NCU01656	defective in DNA methylation-9	15.2012	14.3095	15.0574	16.9695	15.021	15.5366	-0.359029	0.000191334
NCU02247	defective in methylation-2	12.1405	11.7212	12.1013	10.5327	9.01498	10.9233	-0.690709	9.2135e-12
NCU04402	defective in methylation-5	10.0409	11.1685	10.6767	20.3416	15.276	14.765	0.207131	0.205483
NCU04152	defective in methylation-7	15.083	15.519	15.7337	22.5168	21.225	20.6577	0.0239958	0.810757
NCU06605	defective in methylation-8	40.3822	41.3535	41.007	73.1694	74.1412	72.7783	0.393875	1.61984e-07
NCU04649	dehydrase	19.9852	21.7991	18.9136	13.3576	12.5364	13.8948	-1.05799	3.25227e-17
NCU03460	dehydrodolichyl diphosphate synthase	62.8619	58.0296	57.8223	79.1906	67.134	69.7191	-0.178648	0.0585713
NCU03076	delta-1-pyrroline-5-carboxylate dehydrogenase	107.823	108.843	103.926	110.027	116.513	128.638	-0.29915	0.00603563
NCU02209	delta-12 fatty acid desaturase	529.683	523.046	536.356	552.409	489.779	477.673	-0.51606	1.33949e-15
NCU01013	delta-aminolevulinic acid dehydratase	44.772	45.2285	45.2699	60.768	48.2686	53.0085	-0.19257	0.0377921
NCU00385	delta-subunit ATP synthase	755.864	746.694	801.884	822.851	684.61	741.609	-0.487442	1.46931e-10
NCU01333	Delta(24(24(1)))-sterol reductase	76.0061	69.2495	71.4223	105.418	62.0757	67.2508	-0.34603	0.0564634
NCU03364	DENN domain-containing protein	32.1415	33.9182	34.8501	71.1443	46.291	55.5578	0.401743	0.000906217
NCU06673	deoxycytidylate deaminase	27.7058	31.1653	29.6896	53.8477	44.7099	48.4055	0.279523	0.00627194
NCU05252	deoxyhypusine hydroxylase	59.5842	67.2363	70.5212	31.8867	28.8618	38.3436	-1.44327	2.80433e-27
NCU05418	deoxyhypusine synthase-1	74.985	68.125	75.3897	40.0948	43.8124	42.7098	-1.23558	1.38527e-31
NCU03538	deoxyribonuclease tatD	22.8611	24.693	22.9882	37.1046	34.2432	35.6193	0.151595	0.105543
NCU07944	deoxyribose-phosphate aldolase	0	0	0	0	0	0	0	0
NCU10893	deoxyuridine 5'-triphosphate nucleotidohydrolase	101.32	98.3051	102.095	146.845	92.3508	102.967	-0.277248	0.088243
NCU00369	dephospho-CoA kinase	35.9412	38.098	37.6292	72.9605	71.4379	73.9456	0.518436	1.40564e-10
NCU03028	deubiquitination-protection protein dph1	115.302	115.168	122.73	202.504	178.43	194.584	0.253257	0.000494754
NCU00939	development and carotenogenesis control-1	22.2623	22.2657	24.6476	28.7834	23.0151	26.8165	-0.268184	0.00682143
NCU08319	developmental regulator flbA	5.37436	6.57463	6.83662	9.22747	8.15689	7.08364	0.118832	0.310669
NCU05964	developmental regulator VosA	3.90787	2.89604	4.05668	3.57651	6.73037	4.91695	0.0462287	0.889936
NCU00389	developmentally regulated GTP-binding protein 1	114.822	112.578	120.842	88.6774	84.153	96.1598	-0.821966	5.51526e-20
NCU09312	di-trans,poly-cis-decaprenylcistransferase	76.0957	73.0252	76.5059	111.351	98.5374	104.333	0.0263541	0.759126
NCU02665	diacylglycerol O-acyltransferase	27.5368	25.4261	25.2372	52.3688	50.3164	48.6011	0.501996	5.86539e-09
NCU00035	diacylglycerol O-acyltransferase	15.511	14.4126	16.0892	29.0389	26.8898	34.4515	0.428384	4.01536e-06
NCU05888	dibenzothiophene desulfurization enzyme A	2.15606	3.11992	2.17198	4.08184	5.1608	4.65466	0.462256	0.0817989
NCU08270	dicer-like protein 1	6.44022	7.36835	8.42012	7.41759	12.5728	8.36824	-0.0875268	0.739905
NCU06766	dicer-like-2	3.99416	3.90795	3.63414	5.661	5.74372	5.13665	0.0721568	0.604173
NCU07127	dienelactone hydrolase	56.7886	58.3428	58.9578	79.8002	90.276	78.1881	0.0653173	0.580979
NCU02124	dienelactone hydrolase	4.10964	2.87683	4.4529	59.9382	66.0932	61.9429	2.01892	6.59009e-165
NCU01061	dienelactone hydrolase	7.38593	8.05712	6.34575	4.95397	6.41133	7.64344	-0.640983	0.0139817
NCU09600	dienelactone hydrolase	76.6909	75.2218	86.4605	145.781	140.651	136.881	0.378058	1.9046e-05
NCU08221	dienelactone hydrolase	0	0	0.059749	0	0	0	-1.14353	0
NCU06459	differentiation regulator	60.4197	62.2204	61.3988	81.3161	59.6077	66.5678	-0.282095	0.00886192
NCU08927	dihydroceramide delta(4)-desaturase	73.7087	68.8639	74.5072	65.4926	62.7231	57.9887	-0.671961	1.81915e-15
NCU05977	dihydrodipicolinate synthase	6.444	5.73025	5.67021	27.8323	19.0949	20.6004	1.46402	1.20174e-19
NCU04744	dihydrodipicolinate synthetase	0.657354	0.491464	0.480197	0.653197	0.840262	0.593889	-0.0864772	0.883008
NCU05037	dihydrodipicolinate synthetase	0.831509	0.789041	0.946169	14.0145	15.7469	10.6417	3.51964	1.61047e-28
NCU08094	dihydrofolate reductase	174.838	178.933	175.144	130.14	171.066	136.873	-0.715913	2.54817e-07
NCU16651	dihydrofolate reductase	71.322	67.1104	63.2244	35.1867	43.5916	40.601	-1.2015	1.98211e-18
NCU01337	dihydrofolate synthetase Fol3	33.0333	39.8404	33.366	43.006	44.4663	40.7556	-0.175547	0.174805
NCU02438	dihydrolipoamide succinyltransferase	417.475	384.533	398.784	399.031	329.74	351.076	-0.606262	5.57768e-14
NCU02407	dihydrolipoyl dehydrogenase	440.811	444.953	460.776	467.216	391.272	446.733	-0.496677	5.6667e-11
NCU04323	dihydroorotase	86.075	81.833	86.9303	74.2259	69.5612	79.5954	-0.62272	1.1917e-12
NCU04318	dihydroorotate dehydrogenase	6.13076	7.67683	6.52202	13.8331	12.6348	11.1039	0.439322	0.00705733
NCU06532	dihydroorotate reductase PyrE	107.007	111.708	105.687	74.5968	90.6314	83.0701	-0.830737	1.10439e-12
NCU04579	dihydroxy-acid dehydratase	260.661	246.875	249.044	170.502	177.338	176.638	-0.976883	1.50506e-32
NCU05683	dihydroxy-acid dehydratase	22.5541	20.9517	24.0107	30.5474	29.7533	33.986	0.0319592	0.811205
NCU03779	dihydroxyacetone kinase-1	49.7607	55.0718	56.6071	378.673	464.538	430.343	2.53573	1.85074e-96
NCU01817	DIL and Ankyrin domain-containing protein	58.5808	54.1182	54.5803	60.6711	50.4766	54.1591	-0.469866	4.52846e-08
NCU04258	dim-2-associated protein-1	17.8298	19.3401	17.1438	22.9546	21.5708	24.568	-0.104328	0.210158
NCU08968	dimethyladenosine transferase	32.5408	33.2602	34.0447	5.95981	3.08936	5.08831	-3.27716	1.65094e-74
NCU09456	dimethylaniline monooxygenase	3.63304	4.46701	3.63318	2.49551	2.11495	2.464	-1.17724	1.89489e-06
NCU10387	dimethylaniline monooxygenase	16.0397	23.1005	16.8497	44.2126	18.5348	17.3475	0.0451702	0.934614
NCU07821	dimethylaniline monooxygenase	0.437082	0.939492	0.778266	1.01793	1.718	1.64028	0.584457	0.227673
NCU02515	dipeptidyl aminopeptidase	36.572	33.8477	34.12	71.1523	54.0349	58.5526	0.358772	0.000833796
NCU02701	dipeptidyl peptidase	163.801	150.351	140.243	342.389	397.963	396.502	0.876978	7.29503e-13
NCU03290	dipeptidyl peptidase	2.56773	2.83619	2.30675	10.1511	7.57915	7.02716	1.18791	9.29936e-57
NCU11381	diphosphomevalonate decarboxylase	42.971	40.4824	44.9523	70.8525	56.2247	65.043	0.128004	0.222586
NCU08503	diphthamide biosynthesis protein 1	8.92901	14.4228	9.26784	5.51836	4.50619	3.32882	-1.49702	1.46376e-30
NCU06168	diphthamide biosynthesis protein 2	14.8224	15.8663	15.9333	14.2382	11.1348	12.3496	-0.758911	4.23825e-13
NCU09465	diphthamide biosynthesis protein 3	36.3958	34.9779	36.5616	21.7981	21.6703	17.826	-1.26596	4.17127e-28
NCU02805	diphthamide biosynthesis protein 4	7.98094	9.25267	9.26214	7.05302	6.63794	5.39656	-0.921723	7.9457e-07
NCU07266	diphthine synthase	106.436	101.394	101.311	40.1153	31.828	41.8183	-1.89504	3.85761e-61
NCU03087	diploid state maintenance protein chpA	47.2513	42.7709	44.0429	55.4277	59.7191	61.0805	-0.00825689	0.938625
NCU06344	disulfide isomerase	63.5384	63.5283	61.9003	78.7693	60.144	66.1612	-0.336295	0.000597445
NCU00813	disulfide isomerase	35.5338	37.2414	36.3202	125.696	129.978	121.741	1.34231	3.87727e-59
NCU08981	dml-1	27.1081	30.6691	30.2777	28.3912	26.0148	28.417	-0.538629	1.15586e-08
NCU07381	DNA cross-link repair protein pso2/snm1	7.12308	7.92893	7.92586	9.08625	8.37711	7.94006	-0.305279	0.00934161
NCU06049	DNA damage response protein RcaA	6.62554	6.52414	7.42041	11.0647	9.22562	10.158	0.111597	0.411698
NCU09825	DNA damage response protein Rtt109	34.712	35.7602	31.3392	43.2067	31.7155	35.234	-0.340795	0.00676312
NCU05292	DNA damage-inducible protein 1	85.7228	85.2375	86.7315	138.93	207.061	186.567	0.606626	0.000426663
NCU08553	DNA directed RNA polymerase II 15 kDa subunit	108.847	107.583	112.377	115.845	110.6	116.321	-0.390044	2.28151e-07
NCU08151	DNA kinase/phosphatase Pnk1	13.236	11.8013	12.5951	20.5344	18.517	19.9515	0.196806	0.114454
NCU06481	DNA ligase	21.3481	24.6163	23.0993	28.8127	23.6587	25.9141	-0.268992	0.00699629
NCU09706	DNA ligase I	9.17736	7.72938	7.85218	22.8188	19.6593	19.5109	0.871804	7.52361e-14
NCU01961	DNA lyase Apn2	6.01644	5.73423	6.30587	11.2939	11.1798	11.2161	0.516947	1.52272e-05
NCU01554	DNA methylation modulator-1	18.6351	17.6445	18.6967	17.8079	15.9723	15.8349	-0.599553	5.78438e-14
NCU08289	DNA methylation modulator-2	7.01379	7.56475	5.63617	8.65496	9.11982	9.17003	-0.321946	0.000645148
NCU07870	DNA polymerase alpha catalytic subunit	12.1544	12.4199	12.4309	17.9216	12.5003	14.3475	-0.18077	0.176666
NCU03597	DNA polymerase alpha/primase associated subunit	16.9932	17.711	18.0748	23.1486	19.0675	22.1706	-0.165259	0.0954858
NCU03763	DNA polymerase delta subunit 2	23.7339	24.5611	23.4875	29.2752	21.157	24.8708	-0.384909	0.00189392
NCU03528	DNA polymerase delta subunit 4	31.6778	35.3084	33.1079	104.993	103.82	106.416	1.20722	2.87241e-41
NCU01192	DNA polymerase Delta-1	23.7854	24.0964	24.6621	32.6205	25.7981	27.0545	-0.216821	0.0271212
NCU04548	DNA polymerase epsilon	9.59061	9.60409	10.0513	11.1584	8.94285	10.4479	-0.389908	7.12973e-05
NCU10155	DNA polymerase epsilon subunit B	10.2209	12.2795	11.7319	13.5981	9.95267	11.5468	-0.417216	0.00228654
NCU06405	DNA polymerase epsilon subunit C	15.4458	14.9536	14.5777	26.3721	22.3272	22.0891	0.202591	0.0490934
NCU01936	DNA polymerase Eta	17.8125	18.9625	18.5008	31.7606	26.4467	26.229	0.159098	0.10577
NCU07461	DNA polymerase POL4	1.17174	1.69633	1.76832	2.35776	1.86268	1.43912	-0.164755	0.603812
NCU06757	DNA polymerase Tau	30.6367	31.3831	30.155	37.09	33.8465	32.7666	-0.280265	0.000608535
NCU04646	DNA primase large subunit	22.709	25.2357	23.8937	42.4639	31.9437	35.7245	0.163246	0.191157
NCU02232	DNA primase small subunit	18.1279	18.9522	18.2463	36.7724	26.3591	28.3769	0.27089	0.0411162
NCU00428	DNA repair and recombination protein pif1	9.81277	9.75587	10.9239	11.9031	9.42738	10.1205	-0.409277	0.000472873
NCU07975	DNA repair and recombination protein RAD5B	20.7893	19.5825	21.259	47.3025	36.0259	38.801	0.531845	5.32725e-07
NCU05246	DNA repair and recombination protein RAD5C	8.28266	7.99858	8.2744	9.09985	8.29338	8.73016	-0.361863	8.91329e-05
NCU06438	DNA repair helicase RAD25	15.9938	16.4108	15.9228	25.0918	24.6148	26.2063	0.202641	0.0364646
NCU01625	DNA repair helicase RAD3	19.859	19.7187	19.8791	22.4928	19.6719	19.8537	-0.39041	5.87033e-06
NCU05966	DNA repair protein	10.7679	11.2813	11.8184	15.9969	15.6883	13.6029	-0.030878	0.841749
NCU06992	DNA repair protein Nse1	14.6181	14.8981	14.3085	18.1414	15.6881	15.7054	-0.273779	0.00870432
NCU06654	DNA repair protein Ntg1	42.6781	41.4955	43.4675	46.8522	36.381	37.9508	-0.528915	7.80771e-08
NCU03650	DNA repair protein RAD16	5.49155	5.5119	5.31408	11.0654	10.4082	10.3559	0.5148	3.99378e-07
NCU02913	DNA repair protein rad5	1.54594	1.70929	2.14728	10.004	6.18713	10.2686	1.83239	5.80085e-15
NCU00470	DNA repair protein Rad9	0	0.632235	0	0	0	0.696971	-0.150637	0.171015
NCU01771	DNA repair protein rhp57	20.9746	21.7631	22.2415	41.1528	29.2244	31.0083	0.186178	0.182066
NCU03924	DNA repair protein Rtt107	27.199	27.9843	29.2412	38.8886	34.7201	35.6952	-0.0786943	0.353093
NCU02631	DNA replication complex GINS protein psf-1	27.6637	30.1288	25.2638	35.3001	25.0927	30.0896	-0.330217	0.0215906
NCU06322	DNA replication complex GINS protein psf-2	17.6402	20.1015	18.366	24.6359	20.9098	21.5833	-0.152132	0.125531
NCU09561	DNA replication complex GINS protein psf-3	25.2377	28.2382	28.3102	36.1983	25.4819	27.8521	-0.325257	0.0151531
NCU09261	DNA replication complex GINS protein SLD5	21.2797	19.9864	20.5483	15.4624	16.0655	16.1381	-0.825293	3.4729e-06
NCU04749	DNA replication helicase Dna2	0.051725	0.070631	0.169857	0.048667	0.057106	0	0.136443	0.19861
NCU04378	DNA replication initiation factor Cdc45	8.50633	10.0672	8.86468	11.9167	8.95303	9.03341	-0.328381	0.0231
NCU04327	DNA replication licensing factor mcm2	18.8687	19.5498	21.8288	30.9468	22.4993	26.9017	-0.0393436	0.789791
NCU08009	DNA replication licensing factor mcm3	21.2418	20.5556	23.633	32.4555	22.3314	26.6253	-0.140882	0.335361
NCU01171	DNA replication licensing factor mcm5	13.5109	14.1671	14.6971	22.5045	14.8439	17.6337	-0.0805615	0.628656
NCU05194	DNA replication licensing factor mcm6	19.601	21.2496	21.5309	23.7458	18.6525	20.0614	-0.451193	9.52808e-06
NCU08119	DNA replication licensing factor mcm7	22.6449	21.6054	24.5138	38.4128	32.9424	32.9093	0.147539	0.140927
NCU02241	DNA replication regulator sld-2	10.3302	10.9034	11.7604	11.0045	8.1441	9.19771	-0.673165	1.5683e-06
NCU06338	DNA topoisomerase 2	1.59836	3.29415	3.27092	3.29074	0	0	-0.0550437	0.626254
NCU00081	DNA topoisomerase 3-beta	10.4401	10.5988	10.9462	17.2792	15.3841	16.2641	0.161811	0.0983342
NCU09118	DNA topoisomerase I	54.7409	48.4674	52.0043	57.5787	43.1336	51.783	-0.571566	6.11326e-10
NCU08938	DNA-3-methyladenine glycosylase	3.55221	3.87091	4.65427	9.62771	7.94177	8.7614	0.667449	0.000140752
NCU08324	DNA-binding protein HGH1	28.5619	29.8411	31.9458	47.908	48.8531	46.9657	0.220604	0.0196502
NCU07395	DNA-binding protein SMUBP-2	4.68813	8.12373	7.58093	3.73615	18.851	10.953	0.0342314	0.883456
NCU05120	DNA-dependent RNA polymerase II RPB140	60.4489	60.7563	60.818	77.3054	69.231	73.1049	-0.179871	0.00500453
NCU07411	DNA-directed DNA polymerase theta	4.02058	4.01161	4.17879	7.18797	6.20683	6.86007	0.277851	0.0269625
NCU02457	DNA-directed polymerase kappa	2.6683	2.02287	1.43629	8.76357	12.0905	3.37642	0.399545	0.000649824
NCU11012	DNA-directed RNA polymerase I	85.454	90.4833	86.0794	49.0971	44.6801	52.5406	-1.29071	1.4968e-41
NCU02533	DNA-directed RNA polymerase I and III polypeptide	67.8535	62.5507	64.5481	14.0028	10.3267	12.556	-2.85564	5.65134e-136
NCU00419	DNA-directed RNA polymerase I and III polypeptide	101.128	109.175	106.498	22.1781	12.8041	21.4382	-2.94625	3.05078e-66
NCU05251	DNA-directed RNA polymerase I polypeptide	30.0606	28.7326	32.1604	20.3286	16.6612	15.2646	-1.25175	6.89368e-24
NCU01638	DNA-directed RNA polymerase I subunit RPA1	42.1138	42.2664	44.5197	6.78586	4.64383	7.37619	-3.23077	2.45366e-103
NCU02605	DNA-directed RNA polymerase I/II/III subunit 10	284.957	295.253	281.147	227.438	212.329	224.726	-0.824274	6.70554e-33
NCU02103	DNA-directed RNA polymerase II largest subunit	43.2086	40.4477	42.8402	48.3904	46.6033	47.2769	-0.280366	0.000118171
NCU05305	DNA-directed RNA polymerase II polypeptide	143.633	147.981	147.35	79.8362	76.6988	87.1311	-1.29837	2.20427e-50
NCU02661	DNA-directed RNA polymerase II polypeptide	92.9131	93.7711	87.9133	98.357	93.2447	93.0484	-0.397952	1.16892e-07
NCU09378	DNA-directed RNA polymerase II polypeptide	84.3306	91.4256	92.4402	96.6014	85.323	90.0114	-0.43094	2.67737e-08
NCU01515	DNA-directed RNA polymerase II polypeptide	79.1443	75.7797	73.3136	108.721	86.403	92.1475	-0.12176	0.237447
NCU03782	DNA-directed RNA polymerase II subunit RPB11	123.407	120.318	129.298	144.156	139.38	155.023	-0.219482	0.00936671
NCU03986	DNA-directed RNA polymerase III largest subunit	16.354	16.1381	17.3336	7.05027	6.58611	7.61645	-1.68003	8.64413e-68
NCU11197	DNA-directed RNA polymerase III polypeptide	34.9194	34.2986	33.4184	30.0982	29.5893	29.218	-0.655791	1.46964e-10
NCU00570	DNA-directed RNA polymerase III polypeptide	46.3558	46.693	42.8325	64.9192	57.2514	65.0876	0.0144189	0.9183
NCU01772	DNA-directed RNA polymerase III polypeptide	11.1147	11.8154	11.7388	7.11845	7.19245	7.73033	-1.10281	5.97417e-26
NCU03560	DNA-directed RNA polymerase III subunit rpc-3	39.245	37.9014	42.0077	12.5053	8.81165	13.3351	-2.23578	1.01276e-52
NCU10776	DNA-repair protein rad2	42.7374	48.6512	44.5961	68.3779	63.7807	63.8505	0.0783061	0.426109
NCU02424	DnaJ and TPR domain-containing protein	81.7076	77.6231	81.6092	168.458	156.04	166.356	0.576165	4.17589e-16
NCU06052	DnaJ domain-containing protein	56.4743	56.7851	58.3912	70.6619	55.1808	53.9234	-0.387846	0.000212773
NCU02432	DnaJ domain-containing protein	39.6099	39.9931	43.1924	41.8673	39.9851	39.7145	-0.478874	2.7736e-09
NCU07713	DnaJ domain-containing protein	0	0	0	0	0	0	0.129297	0.204012
NCU02490	DnaJ domain-containing protein	64.9187	64.2741	63.8608	92.6615	63.6111	79.3147	-0.168486	0.213304
NCU02491	DNAJ domain-containing protein	69.4695	64.4835	67.2922	151.75	141.274	143.635	0.666735	5.20088e-19
NCU07360	DnaJ domain-containing protein	25.5216	25.514	27.085	27.3671	31.3321	26.2986	-0.325353	0.00826481
NCU17061	DnaJ domain-containing protein	22.6435	22.6378	23.2536	32.4161	28.7555	31.2679	-0.0197146	0.861887
NCU00170	DNAJ domain-containing protein	46.2073	46.1199	47.7543	35.1623	31.5407	35.1794	-0.910112	2.0127e-34
NCU02499	DNL zinc finger domain-containing protein	42.269	52.2256	51.4162	33.475	32.0964	33.195	-1.01205	2.49183e-18
NCU06871	doily	126.942	114.933	127.203	198.832	164.551	169.183	0.0758012	0.433757
NCU07965	dolichol-phosphate mannosyltransferase	136.27	129.634	131.225	296.318	223.68	219.509	0.440963	0.000101686
NCU00163	dolichyl pyrophosphate Glc1Man9GlcNAc2 alpha-1,3-glucosyltransferase	31.7606	33.5949	32.6188	44.9166	39.5649	41.3291	-0.0897602	0.346891
NCU06552	dolichyl-P-Man:Man(5)GlcNAc(2)-PP-dolichyl mannosyltransferase	27.3788	27.9816	26.5457	57.6381	43.556	49.1849	0.42434	0.000236148
NCU06386	dolichyl-phosphate beta-glucosyltransferase	29.4394	28.1435	30.5858	51.1202	45.9562	54.4508	0.330307	0.00146225
NCU00067	dolichyl-phosphate mannosyltransferase polypeptide 2	197.725	170.921	185.471	250.963	220.3	228.693	-0.11509	0.244253
NCU05544	dolichyl-phosphate mannosyltransferase polypeptide 3	225.517	215.554	232.876	307.915	258.633	243.949	-0.187126	0.0581839
NCU01648	dolichyl-phosphate-mannose-protein mannosyltransferase 2	113.265	111.624	108.614	151.47	120.121	133.788	-0.172008	0.0586493
NCU09219	dopey domain-containing protein	13.4135	12.5151	13.4364	18.0069	13.9231	12.2139	-0.290539	0.0387327
NCU00896	dot	59.1052	56.9223	55.6006	76.9487	64.5377	70.6845	-0.146274	0.0939385
NCU03291	double-strand-break repair protein rad21	16.9763	15.9878	18.3587	17.2308	12.983	14.0208	-0.669185	1.85573e-08
NCU17060	DRAP deaminase	40.4536	44.2408	38.7029	82.9954	88.8273	87.6723	0.625863	4.45931e-09
NCU03846	DRAP deaminase	15.1161	14.2599	13.5151	17.4442	15.3051	16.2895	-0.235727	0.0105235
NCU04315	dre-2	12.1537	14.238	15.6275	8.36088	16.3911	13.0282	-0.589026	0.0213469
NCU09887	Drp1p	22.8437	24.4002	24.8543	53.6156	45.5701	45.1357	0.54918	6.0533e-09
NCU05492	drug resistance protein	10.182	9.31969	9.61877	6.30492	5.39746	5.55685	-1.2062	5.07831e-21
NCU16638	DSBA family oxidoreductase	34.163	37.1443	34.17	100.04	98.2546	102.096	1.06206	1.27776e-33
NCU02156	dsDNA-binding protein PDCD5	107.601	109.916	103.702	137.644	148.685	147.976	-0.0120194	0.922341
NCU00403	dTDP-D-glucose 4,6-dehydratase	2.81293	2.52933	3.17981	6.90328	5.93244	5.39001	0.773714	7.51405e-08
NCU08158	dual specificity phosphatase	25.9712	29.0601	25.4682	17.2239	14.7039	19.8215	-1.08769	1.48227e-15
NCU08995	dual specificity phosphatase	36.8249	34.2897	34.6839	28.1016	34.1101	28.2195	-0.672463	1.1339e-07
NCU06751	DUF1000 domain-containing protein	34.6673	40.5711	34.7139	42.6033	47.3607	42.7908	-0.173967	0.203316
NCU07666	DUF1014 domain-containing protein	22.4094	21.1732	21.0064	32.4398	30.8849	27.8835	-0.328215	4.9264e-05
NCU07545	DUF1183 domain-containing protein	8.99631	10.3606	10.6918	32.53	28.5011	27.745	1.11086	8.34107e-22
NCU00717	DUF1212 domain membrane protein	3.28092	3.4655	3.3155	5.26697	5.02527	4.93937	0.149372	0.212432
NCU05819	DUF1237 domain-containing protein	0.86001	0.893024	0.83765	4.37968	5.89961	4.54234	2.07449	8.50273e-14
NCU09737	DUF1237 domain-containing protein	13.4525	14.7591	12.83	26.0316	23.5665	25.516	0.423857	0.000114479
NCU04645	DUF124 domain-containing protein	71.5356	73.7241	75.6079	142.525	90.4676	114.587	0.196708	0.194447
NCU01022	DUF1253 domain-containing protein	27.318	29.4331	31.305	4.10376	3.20854	3.60815	-3.46305	5.4362e-173
NCU07120	DUF1264 domain-containing protein	18.299	18.0006	20.9202	83.466	107.674	100.581	1.90599	6.43096e-42
NCU09231	DUF1275 domain-containing protein	2.44922	1.83114	2.06441	3.6506	4.26259	3.22094	0.362032	0.290321
NCU00866	DUF1275 domain-containing protein	0.065176	0.254008	0.192062	0.244225	0.161955	0.186942	-0.18621	0.863043
NCU04921	DUF1295 domain-containing protein	60.1479	64.4227	56.3331	38.5386	50.2897	49.7039	-0.828459	4.34728e-08
NCU00080	DUF1295 domain-containing protein	40.4386	44.4844	47.3418	159.905	176.824	176.867	1.51085	4.38839e-44
NCU11228	DUF1339 domain-containing protein	58.1341	60.3537	60.324	78.1859	74.2844	73.8669	-0.109818	0.106752
NCU03152	DUF1348 domain-containing protein	299.768	296.565	275.124	436.791	509.438	460.624	0.244768	0.0406229
NCU02600	DUF1479 domain-containing protein	0.767251	0.7011	0.794009	1.36596	1.96147	1.06642	0.511573	0.202117
NCU03985	DUF159 domain-containing protein	4.96479	6.36924	5.78018	18.0377	18.13	16.7028	1.18089	6.21717e-16
NCU00614	DUF1620 domain-containing protein	69.661	69.4461	70.282	98.1221	88.4318	90.0197	-0.049557	0.459079
NCU02504	DUF1640 domain-containing protein	35.1475	36.2692	38.4763	37.9962	34.2336	30.9276	-0.542561	1.69353e-07
NCU06174	DUF1649 domain-containing protein	46.1912	45.0877	47.0309	54.1422	53.3026	52.9197	-0.236313	0.00316313
NCU07795	DUF1665 domain-containing protein	30.9892	29.3938	32.9171	5.39727	4.30761	6.10141	-3.01687	1.12061e-88
NCU01442	DUF1671 domain-containing protein	11.1117	11.9794	11.4438	20.5191	19.8768	21.0699	0.383859	0.000215017
NCU08416	DUF1674 domain-containing protein	35.0386	38.5266	38.7686	34.8556	34.295	29.2725	-0.639914	3.84343e-08
NCU06200	DUF1682 domain-containing protein	207.335	190.797	187.226	251.315	159.541	178.243	-0.450301	0.00318773
NCU01410	DUF1711 domain-containing protein	43.9111	42.0205	45.2328	45.7723	38.7769	43.202	-0.490368	2.44916e-08
NCU05117	DUF1716 domain-containing protein	10.8084	13.5954	12.9396	17.7646	13.9465	15.165	-0.123834	0.415015
NCU00183	DUF185 domain-containing protein	31.4661	36.7726	33.5259	32.1811	32.9052	36.0497	-0.456326	7.22564e-05
NCU16378	DUF1903 domain-containing protein	21.2136	19.1286	20.2606	28.8418	31.0004	23.3094	0.00750241	0.973448
NCU04814	DUF21 and CBS domain-containing protein	39.8513	38.7473	40.1803	62.8801	49.5167	53.6656	0.0297367	0.784673
NCU07943	DUF218 domain-containing protein	15.2489	16.2784	16.843	26.6135	25.3679	26.0271	0.239238	0.0106907
NCU01338	DUF218 domain-containing protein	49.3341	47.0478	50.454	48.6953	46.2449	43.7939	-0.532822	7.59144e-08
NCU07971	DUF221 domain-containing protein	15.5151	15.1288	14.9958	21.6664	18.9434	20.156	-0.0382452	0.686434
NCU08316	DUF221 domain-containing protein	17.9385	18.1309	18.0336	21.9324	17.9502	20.4076	-0.296001	0.000913846
NCU06986	DUF221 domain-containing protein	0	0.382881	2.37594	8.88461	0	5.24143	0.415061	0.0333643
NCU00789	DUF221 domain-containing protein	60.9297	60.5032	64.8995	94.4374	80.5636	90.6314	0.0599567	0.499843
NCU01456	DUF250 domain membrane protein	27.5387	25.2121	26.895	62.8011	45.5318	48.3938	0.52606	1.73632e-05
NCU01826	DUF250 domain membrane protein	88.1401	80.3139	88.8647	300.467	217.062	230.013	1.08217	1.10097e-20
NCU09980	DUF255 domain-containing protein	40.3907	43.1214	43.1188	68.5554	72.46	76.7148	0.334874	0.000863522
NCU07991	DUF292 domain-containing protein	40.9442	42.037	43.8796	99.5813	97.0943	93.5684	0.744081	1.71782e-22
NCU07701	DUF300 domain-containing protein	61.1768	62.3338	63.6267	141.489	135.557	130.721	0.673648	3.55117e-24
NCU01190	DUF410 domain-containing protein	105.172	94.4593	105.582	150.517	142.107	139.232	0.0498792	0.59955
NCU04317	DUF431 domain-containing protein	79.6191	81.6455	76.6353	87.3028	89.677	82.3637	-0.323744	0.00081994
NCU11050	DUF455 domain-containing protein	19.6525	22.0119	20.5196	14.018	22.8635	15.2861	-0.6934	0.000640374
NCU07858	DUF498 domain-containing protein	57.7483	63.769	63.5688	32.806	35.3912	31.4662	-1.34092	4.60042e-36
NCU03888	DUF500 and SH3 domain-containing protein	80.8155	76.8245	83.8062	169.658	152.384	171.636	0.58122	6.72617e-13
NCU05881	DUF500 and UBA/TS-N domain-containing protein	43.5239	46.0594	47.5534	91.8252	92.0378	119.513	0.699081	3.15359e-07
NCU02459	DUF52 domain-containing protein	54.2193	52.9086	58.2751	207.564	235.397	216.664	1.54891	1.30147e-50
NCU05961	DUF572 domain-containing protein	6.699	6.60752	6.59976	9.78947	8.35665	9.74304	0.0349483	0.851988
NCU07247	DUF6 domain-containing protein	16.8524	19.0915	18.1687	48.2152	41.535	42.4484	0.838045	2.32222e-19
NCU03471	DUF6 domain-containing protein	16.8684	21.0978	21.292	11.3198	17.5756	12.5091	-0.957735	2.11014e-06
NCU05607	DUF602 domain-containing protein	13.6221	14.6239	13.6813	16.8999	13.1627	16.412	-0.304618	0.0434234
NCU04116	DUF618 domain-containing protein	0	0	0	0	0	0	-0.304585	0.00055893
NCU06389	DUF625 domain-containing protein	10.4149	10.8472	12.844	10.2937	10.7097	10.3431	-0.561096	3.26989e-07
NCU01424	DUF636 domain-containing protein	1260.11	1263.85	1185.32	3263.8	4111.46	3776.95	1.14381	7.62717e-20
NCU04159	DUF652 domain-containing protein	52.9922	48.8469	51.774	30.6851	24.4512	25.276	-1.38684	5.02796e-40
NCU01970	DUF718 domain-containing protein	22.6962	25.392	24.4258	232.11	236.737	221.666	2.80413	6.98976e-208
NCU02065	DUF726 domain-containing protein	12.1044	13.6662	12.1894	14.9009	15.3346	13.7114	-0.236194	0.0398052
NCU02747	DUF726 domain-containing protein	18.116	17.8084	19.0857	25.9765	25.6822	25.3271	0.0349921	0.714567
NCU01672	DUF726 domain-containing protein	0.613398	0.689642	0.713188	0.815352	0.866226	1.05533	-0.0125454	0.976131
NCU09442	DUF757 domain-containing protein	43.5228	45.4131	43.9924	57.5465	45.287	53.6737	-0.21681	0.049982
NCU11402	DUF786 family protein	59.7742	59.3799	64.2086	121.676	104.398	100.582	0.380337	3.33704e-05
NCU04457	DUF803 domain membrane protein	17.5347	19.0367	19.2219	27.3139	22.9571	24.4519	-0.0303588	0.772264
NCU06218	DUF803 domain membrane protein	15.1336	14.2375	15.0131	14.4257	13.7637	12.8531	-0.56353	2.73057e-09
NCU00490	DUF803 domain membrane protein	36.0667	38.0078	37.523	51.7335	43.4482	49.3102	0.00434335	0.963112
NCU07447	DUF803 domain-containing protein	17.9839	17.5298	17.7451	31.5154	23.9461	26.3375	0.165008	0.15122
NCU05525	DUF833 domain-containing protein	103.495	100.127	85.9001	67.3069	75.319	79.6604	-0.827961	4.3967e-10
NCU00966	DUF850 domain-containing protein	70.2883	63.1069	68.7104	110.214	100.915	107.729	0.206659	0.0181846
NCU01114	DUF858 domain-containing protein	17.5484	18.915	19.1663	18.7531	15.9517	15.6393	-0.595209	7.46886e-07
NCU08505	DUF866 domain-containing protein	160.233	160.725	155.032	270.965	239.262	265.691	0.254262	0.00172108
NCU02977	DUF887 domain-containing protein	143.882	142.185	142.272	199.208	150.679	158.95	-0.206597	0.0490944
NCU07814	DUF89 domain-containing protein	157.89	179.6	182.277	248.787	243.904	267.239	0.100048	0.345327
NCU11362	DUF890 domain-containing protein	3.25901	3.56985	3.95515	5.16825	5.62385	5.49895	0.14364	0.521735
NCU10512	DUF895 domain membrane protein	20.4532	21.1125	22.0426	9.47189	10.9096	12.1084	-1.41683	2.80394e-25
NCU05886	DUF895 domain membrane protein	0	0.2581	0.15131	0.566011	0.741346	0.575798	1.78028	0.0517147
NCU09771	DUF895 domain membrane protein	3.08372	2.21598	2.46043	7.49692	6.81962	5.31815	0.886371	5.37012e-05
NCU05785	DUF907 domain-containing protein	34.4908	35.4944	37.7889	75.0567	55.4615	59.2775	0.361268	0.00127267
NCU09253	DUF907 domain-containing protein	11.5424	10.4769	11.9754	14.2036	11.6486	14.2946	-0.212877	0.0778523
NCU01036	DUF907 domain-containing protein	55.0985	54.6363	56.9299	90.184	78.7066	82.9886	0.144194	0.0386991
NCU00542	DUF914 domain membrane protein	70.8472	74.4794	77.3754	43.7397	34.8973	36.9062	-1.39957	3.85991e-56
NCU11040	DUF92 domain-containing protein	62.4505	60.1453	56.681	86.8338	83.4212	84.1091	0.0551725	0.572937
NCU02660	DUF962 domain-containing protein	128.958	134.825	118.586	115.735	129.573	113.834	-0.53751	1.67328e-06
NCU01664	DUF974 domain-containing protein	39.9076	42.266	41.7582	47.6062	42.8734	46.715	-0.303791	0.000454937
NCU04935	dynamin family protein	0.220819	0.137577	0.262125	0.630838	0.818556	0.70592	1.3275	0.0115884
NCU09808	dynamin-1	99.7942	104.263	100.784	122.41	102.791	115.078	-0.293154	0.000139279
NCU02610	dynein light chain type 1	143.824	132.515	138.605	268.305	174.215	213.432	0.153011	0.260202
NCU09210	dyp-type peroxidase	177.887	165.107	233.467	2730.19	2256.19	2487.52	3.24509	1.9605e-131
NCU05046	E1-E2 ATPase-1	81.8757	82.1967	90.727	281.178	160.997	187.307	0.843825	7.42482e-07
NCU04800	E3 ubiquitin-protein ligase	18.1534	18.3472	18.0232	38.7135	39.1808	38.9265	0.650828	1.18486e-15
NCU08501	E3 ubiquitin-protein ligase TOM1-like protein	15.7778	15.8025	16.574	20.3605	22.0512	22.3515	-0.0194076	0.867144
NCU06302	early conidial development-1	4.25971	4.09988	5.74059	2.70022	7.56663	3.51159	-0.464233	0.234212
NCU08173	early conidial development-2	25.0231	26.7894	23.8092	65.0497	126.789	89.7087	1.46025	6.61861e-10
NCU08457	easily wettable	32.6967	22.0168	34.1162	6351.15	4689.35	6142.71	7.14063	0
NCU00346	EBDP2	44.6907	46.2055	42.1864	80.1789	67.9544	71.2094	0.269846	0.00378216
NCU03752	EBP domain-containing protein	77.0976	87.3496	83.3833	98.7234	82.6233	94.1334	-0.298656	0.00170675
NCU09469	EF hand domain-containing protein	49.389	52.1688	52.3448	69.1115	58.1685	60.9538	-0.161587	0.0368139
NCU08691	EF-hand calcium-binding domain-containing protein	1.04673	0.558985	0.860218	23.1797	15.425	17.2715	4.03075	7.7795e-47
NCU06948	efhand domain-containing protein	49.1249	53.8113	55.7882	124.848	117.406	122.047	0.748672	1.91233e-20
NCU00675	efr-3	5.77564	5.37589	5.51103	6.02318	5.58906	4.96211	-0.458127	0.000182629
NCU04783	EH domain binding protein epsin 2	62.8471	63.6796	60.719	90.7971	78.5565	82.6131	-0.0231841	0.791692
NCU07420	eIF4A	1372.37	1371.97	1401.13	764.032	646.046	700.336	-1.42604	2.42232e-107
NCU08004	electron transfer flavoprotein alpha-subunit	82.7865	83.5135	85.0169	99.7825	97.6365	97.4874	-0.218632	0.00335178
NCU07733	electron transfer flavoprotein beta-subunit	267.26	267.377	269.781	322.959	358.279	398.977	-0.0203308	0.885404
NCU04768	electron transfer flavoprotein-ubiquinone oxidoreductase	56.661	55.5338	57.4015	37.4416	39.4223	45.6921	-0.915799	1.04935e-15
NCU04817	electron transfer protein 1	136.388	146.094	125.286	55.7717	50.3583	50.5073	-1.83124	2.54057e-91
NCU07843	ELL complex subunit Eap30	17.7145	19.0567	18.8127	34.0252	35.018	37.6472	0.49258	1.29138e-05
NCU03264	ELMO/CED-12 family protein	16.7568	17.4133	16.5741	17.8233	14.9429	15.8515	-0.512861	5.85891e-08
NCU06035	elongation factor 1-beta	1911.72	1789.58	1935.61	1904.55	1558.19	1654.58	-0.592648	1.32969e-13
NCU03826	elongation factor 1-gamma	1088.6	1092.57	1075.55	800.827	735.045	808.939	-0.924037	5.99958e-43
NCU06278	elongation factor 2	11.3118	11.7963	11.3247	13.7914	14.9138	13.3466	-0.611672	1.61375e-10
NCU07922	elongation factor 3	709.843	697.817	736.619	487.847	362.281	468.777	-1.15462	2.79865e-26
NCU09903	elongation factor 3	34.2564	34.1164	36.9935	66.217	47.9026	60.299	0.272771	0.0246583
NCU02955	elongation factor G 1	67.3056	66.2553	67.4247	15.7498	15.7931	16.18	-2.52399	2.31423e-224
NCU03737	elongation factor Tu	278.81	283.498	271.137	31.0197	22.506	34.1168	-3.70255	2.06003e-157
NCU03981	elongation factor Tu GTP binding domain-containing protein	26.6138	27.0068	27.3122	44.2328	42.6123	43.638	0.328265	0.00015398
NCU01229	elp3 ortholog	45.222	45.4796	44.3352	46.3427	44.3962	47.1138	-0.419764	1.84797e-07
NCU02542	embden-meyerhof pathway-1	482.23	487.641	494.463	617.066	550.157	572.086	-0.238736	2.63153e-05
NCU00629	embden-meyerhof pathway-3	352.657	331.222	345.274	279.494	346.992	295.253	-0.604054	9.40486e-07
NCU02252	embden-meyerhof pathway-6	1027.27	995.393	968.629	762.122	1125.36	812.329	-0.590143	0.00058431
NCU10042	embden-meyerhof pathway-7	4961.31	4969.68	5310.46	6375.18	7947.8	6016.86	-0.0288884	0.85935
NCU01956	encodes anonymous transcript-2	78.6058	69.7434	77.0487	128.697	100.339	105.758	0.116178	0.298285
NCU01953	encodes anonymous transcript-3	30.475	31.2286	31.9586	40.2667	35.4958	39.0982	-0.15656	0.0333652
NCU01962	encodes anonymous transcript-5	191.043	210.846	261.161	167.391	169.526	208.803	-0.560779	1.31341e-14
NCU01963	encodes anonymous transcript-6	18.8561	19.6361	20.266	25.9405	25.5424	25.5096	-0.0595502	0.540065
NCU05136	endo alpha-1,4 polygalactosaminidase precursor	137.832	137.215	173.692	459.331	400.252	473.55	1.12114	1.95015e-21
NCU04431	endo-1,3(4)-beta-glucanase	3.11169	2.58176	3.45121	9.8982	9.48781	10.7915	1.26547	1.87054e-14
NCU00852	endo-arabinase	0	0	0	0.083921	0.086363	0.093909	2.26315	0
NCU07347	endo-beta-1,3-glucanase	13.5629	14.1997	12.8164	22.7633	20.9547	21.1753	0.087978	0.305374
NCU08412	endo-beta-1,4-mannanase	1.10306	1.82301	0.906511	1.7523	2.20403	1.88823	0.180435	0.71755
NCU09702	endo-beta-1,6-galactanase	10.5768	9.39518	9.86828	7.72632	7.54963	7.85991	-0.818199	6.11066e-09
NCU05404	endoglucanase	544.597	553.006	587.858	985.811	674.519	826.299	0.105159	0.437588
NCU07974	endoglucanase B	68.6562	69.8816	69.4201	124.917	67.0895	93.3997	-0.00409124	0.984632
NCU07898	endoglucanase IV	2.01406	1.4615	2.9209	2.78125	5.04292	3.55688	0.373745	0.479624
NCU00684	endonuclease/Exonuclease/phosphatase	0.878502	0	1.04998	0.644046	4.29993	4.26697	-0.171207	0.115099
NCU03682	endonuclease/exonuclease/phosphatase	21.9426	18.8416	20.8497	8.87806	24.7157	10.2971	-0.921232	0.0936914
NCU09759	endonuclease/exonuclease/phosphatase	6.0841	5.86358	6.30207	9.63522	13.9621	12.4865	0.53981	0.00740926
NCU02074	endoplasmic oxidoreductin-1	69.7097	69.5437	64.2391	79.3217	83.8949	84.2769	-0.165295	0.104733
NCU01342	endoplasmic reticulum vesicle protein 25	228.886	220.408	218.332	308.691	200.87	229.331	-0.31199	0.0297256
NCU08607	endoplasmic reticulum-Golgi intermediate compartment protein 3	132.176	123.853	126.766	197.974	182.945	199.044	0.149065	0.066743
NCU02996	endopolyphosphatase	14.4959	14.2791	15.2817	27.2128	23.1837	22.2873	0.269486	0.0100777
NCU03479	endoribonuclease ysh-1	14.9898	15.563	14.9414	14.1679	13.0908	13.9608	-0.592229	9.22062e-11
NCU06922	endosomal cargo receptor	4.71314	2.90432	0.440034	18.0085	20.092	9.52808	-0.522056	1.14477e-06
NCU03800	endosomal cargo receptor	448.061	459.951	396.919	516.596	384.899	452.14	-0.401997	0.000577464
NCU07330	endosomal integral membrane protein	36.8951	37.9195	35.6752	48.1712	43.2747	45.2095	-0.143691	0.0604132
NCU08339	endosomal P24B protein	173.65	164.643	159.782	234.839	183.307	216.891	-0.103048	0.353736
NCU06939	endosome-associated ubiquitin isopeptidase	30.4127	31.3471	30.3651	48.2891	49.385	58.9663	0.318712	0.00960636
NCU02059	endothiapepsin	132.466	122.039	125.879	144.298	93.8253	117.517	-0.55454	5.69624e-05
NCU00994	endothiapepsin	2.51688	2.45119	2.55829	2.19657	3.40346	3.03799	-0.245493	0.350632
NCU08739	endothiapepsin	24.366	21.3262	21.56	50.9133	28.1577	43.1308	0.402189	0.0469215
NCU01744	enhancer-2 of am	50.8358	55.4779	57.1781	33.2368	44.0713	43.9596	-1.10023	1.12626e-28
NCU01870	Eno3 protein	1.0968	1.09335	1.00151	1.81643	2.66376	2.08344	0.598608	0.103166
NCU09058	enoyl-CoA hydratase	29.4316	28.4578	31.7939	37.9778	44.8261	52.2117	0.1453	0.397849
NCU06448	enoyl-CoA hydratase	241.052	265.69	238.613	487.66	542.656	590.585	0.67525	1.48355e-08
NCU06960	enoyl-CoA hydratase/carnithine racemase	10.124	11.8146	11.6972	41.5115	40.1841	39.6292	1.40149	2.59999e-39
NCU06647	enoyl-CoA hydratase/isomerase	14.9628	13.6461	15.084	32.8247	34.2718	35.2843	0.778011	2.587e-11
NCU03542	enoyl-CoA hydratase/isomerase	26.3068	29.0051	28.1278	76.0273	84.6753	72.8135	1.03797	3.56521e-19
NCU02586	ENTH domain-containing protein	23.49	23.8628	25.6659	32.6595	28.0905	26.774	-0.19098	0.051152
NCU02924	epoxide hydrolase	0	0	0	0.476377	0.898778	0.888458	5.45032	0.000358578
NCU04332	epoxide hydrolase	13.5759	15.9498	13.1049	27.8835	29.8107	23.4522	0.483356	0.00245195
NCU00350	epoxide hydrolase	130.517	148.645	136.313	368.767	400.913	372.763	1.01248	1.54432e-25
NCU08783	epoxide hydrolase	2.89697	3.40861	2.53688	5.2028	6.77475	6.95079	0.65934	0.0119047
NCU00725	epsin-3	85.7167	87.4134	80.4674	139.928	117.321	124.67	0.138589	0.121524
NCU03335	ER associated DnaJ chaperone	75.74	68.0594	72.1568	93.1585	92.3515	93.972	-0.0775871	0.43024
NCU03214	ER lumen protein retaining receptor	57.7616	57.5985	60.9789	149.635	141.44	143.384	0.850475	1.11608e-36
NCU06771	ER lumen protein retaining receptor	89.1521	91.7898	89.026	143.267	113.077	118.21	0.0188201	0.86743
NCU05231	ER membrane DUF1077 domain-containing protein	56.2472	53.3519	57.8349	87.0449	82.2458	85.4861	0.154502	0.0989216
NCU01279	ER membrane protein	35.0834	33.2631	33.7853	27.3203	23.4366	23.0092	-0.921476	4.64564e-27
NCU05453	ER to Golgi transporter	19.7182	19.0163	19.2306	21.0408	16.0797	16.03	-0.579051	1.07004e-06
NCU00146	ER-associated proteolytic system protein Der1	24.0691	26.4946	26.9003	65.8817	65.5169	64.9602	0.892618	5.10376e-23
NCU04156	ergosterol-1	523.679	540.053	504.532	441.218	270.874	338.376	-1.03704	1.25214e-12
NCU08762	ergosterol-3	188.127	191.855	186.846	265.431	228.92	255.16	-0.0482788	0.561431
NCU03006	ergosterol-4	291.424	273.185	274.016	345.703	239.93	269.471	-0.428922	0.000517433
NCU07474	ergot alkaloid biosynthetic protein A	1.13283	0.96552	1.63851	28.3161	47.8025	37.0145	4.46234	1.43839e-56
NCU04343	ergothioneine-1	346.237	387.106	379.155	1005.29	1288.11	1172.97	1.19638	3.17892e-20
NCU04003	ERP1 protein	173.922	178.173	164.176	161.393	140.563	162.097	-0.604803	3.14033e-12
NCU03739	ERP38 protein	369.468	354.976	368.487	438.853	383.363	417.786	-0.269204	0.00010403
NCU01111	erythromycin esterase	0.423784	0	0.23218	2.00024	2.43765	2.94514	3.0097	6.99733e-07
NCU05753	ESCRT-I component	23.0926	23.9817	23.5532	27.2647	28.0219	28.6895	-0.198745	0.0580161
NCU03898	ESCRT-II complex component	23.4816	27.2368	25.3565	32.9678	37.7607	37.7445	0.0663331	0.678558
NCU00173	esterase D	80.3195	85.5778	83.9132	315.555	369.724	345.32	1.59912	2.90375e-49
NCU01993	ethanolaminephosphotransferase	42.2773	40.6193	42.0287	20.7817	17.2509	19.6513	-1.56712	4.09906e-69
NCU02657	ethionine resistant-1	605.641	606.406	629.094	410.33	311.055	376.787	-1.19292	3.58761e-37
NCU01234	eukaryotic initiation factor 4A-12	79.2596	77.9921	80.3632	94.6443	72.2721	79.1097	-0.404034	3.81833e-05
NCU05274	eukaryotic initiation factor 5A	5351.21	5293.26	5067.66	2354.97	2475.85	2582.39	-1.53124	7.88279e-67
NCU04790	eukaryotic peptide chain release factor GTP-binding subunit	75.1718	80.3981	75.7825	75.1755	53.3653	68.6816	-0.648031	1.22315e-17
NCU00410	eukaryotic release factor 1	256.579	267.087	264.041	200.043	158.451	173.144	-1.0206	7.39797e-36
NCU03321	eukaryotic ribosome biogenesis protein 1	52.5002	57.5405	53.994	12.7721	9.83777	14.0877	-2.61263	5.60938e-89
NCU07437	eukaryotic translation initiation factor 1A	1002.84	1014.75	984.078	628.377	611.222	615.936	-1.14338	7.89468e-75
NCU08277	eukaryotic translation initiation factor 2 alpha subunit	269.899	266.545	270.706	205.565	161.125	182.898	-1.00795	4.64594e-32
NCU04640	eukaryotic translation initiation factor 2 beta subunit	195.736	203.124	202.386	179.917	173.625	175.805	-0.890524	7.06758e-37
NCU02810	eukaryotic translation initiation factor 2 gamma subunit	164.01	167.786	169.287	119.977	118.784	126.246	-0.905774	2.18284e-33
NCU08046	eukaryotic translation initiation factor 3	236.767	250.523	250.032	131.467	129.223	141.49	-1.32297	4.83054e-59
NCU07380	eukaryotic translation initiation factor 3	221.937	235.678	234.034	129.626	123.137	141.848	-1.25836	3.05049e-47
NCU07831	eukaryotic translation initiation factor 3	214.013	216.198	221.069	131.637	117.985	138.266	-1.19766	8.79496e-49
NCU06279	eukaryotic translation initiation factor 3	140.364	146.631	148.572	91.231	88.0921	96.6202	-1.10747	2.51081e-45
NCU00040	eukaryotic translation initiation factor 3 110 kDa subunit	91.1651	90.0847	100.395	48.8731	49.6715	54.9936	-1.3229	4.13168e-42
NCU03876	eukaryotic translation initiation factor 3 subunit 2	303.832	300.219	311.946	151.926	146.154	158.113	-1.45499	6.46635e-89
NCU07929	eukaryotic translation initiation factor 3 subunit 3	150.549	165.716	161.387	100.51	88.3047	103.289	-1.1598	1.2671e-40
NCU05889	eukaryotic translation initiation factor 3 subunit 6	127.913	133.786	135.164	80.5791	79.1565	91.5878	-1.10723	5.02261e-31
NCU01021	eukaryotic translation initiation factor 3 subunit EifCf	137.245	135.238	151.856	79.5748	89.1239	97.1408	-1.12027	3.88782e-21
NCU02813	eukaryotic translation initiation factor 3 subunit M	156.582	159.063	171.652	97.9652	99.9749	115.645	-1.08308	2.3015e-24
NCU02076	eukaryotic translation initiation factor 4E	285.016	285.652	285.031	190.911	156.706	171.492	-1.17372	1.16998e-57
NCU00366	eukaryotic translation initiation factor 5	250.865	240.006	241.234	239.077	201.096	209.108	-0.625939	1.81789e-17
NCU09004	eukaryotic translation initiation factor 6	264.19	257.78	259.779	189.813	229.564	214.514	-0.747599	1.02409e-10
NCU08097	exo-beta-1,3-glucanase	1.27678	1.2309	1.15973	2.27867	3.11807	2.68998	0.697467	0.00726529
NCU04850	exo-beta-1,3-glucanase	14.1329	15.773	14.6956	32.1059	22.2186	26.8885	0.409932	0.0027944
NCU09042	exo-beta-D-glucosaminidase	0.486559	0.249844	0	1.1054	0.316741	1.23105	1.67736	2.21453e-09
NCU10852	exochitinase	12.7962	12.7133	13.8734	59.4962	46.1874	72.81	1.71663	6.99798e-32
NCU06631	exocyst complex component EXO84	64.6121	61.22	59.4333	81.9543	72.5462	72.043	-0.161426	0.0621016
NCU09313	exocyst complex component Sec10	57.3299	57.8823	56.8695	74.4271	62.8749	67.4117	-0.201443	0.00817539
NCU00117	exocyst complex component Sec15	51.2644	52.5549	53.3414	83.9801	68.3239	71.7272	0.0585141	0.5315
NCU09869	exocyst complex component Sec3	4.12396	0	0	9.67315	2.64422	3.77313	-0.397193	3.31943e-07
NCU07698	exocyst complex component Sec5	34.8565	35.108	34.6565	52.9437	48.7412	50.7977	0.0931829	0.205483
NCU03341	exocyst complex component Sec6	37.8322	36.8829	36.5263	42.842	38.0035	37.2218	-0.365401	4.58443e-06
NCU04190	exocyst complex component Sec8	56.732	54.4749	56.3439	85.2439	73.6582	77.1783	0.0427261	0.598488
NCU08012	exocyst complex protein EXO70	42.399	42.9861	40.6995	75.5401	60.1573	67.7641	0.2375	0.0123478
NCU06089	exonuclease	9.8594	9.50106	10.094	18.6107	13.428	13.2359	0.16418	0.282104
NCU02961	exonuclease	31.6003	30.7117	30.3476	27.0024	26.1393	25.8805	-0.679417	4.98735e-17
NCU06678	exonuclease Kem1	65.9903	65.6011	65.0048	78.1696	77.925	80.7553	-0.179993	0.0213238
NCU06310	exopolyphosphatase	70.2665	78.0333	68.3354	86.6074	80.5583	84.3728	-0.233806	0.012379
NCU04009	exosome complex exonuclease Rrp4	42.6674	41.8892	44.4374	41.962	45.4763	45.1556	-0.408355	7.27388e-05
NCU00693	exosome complex exonuclease RRP40	52.042	53.0766	56.1902	54.3978	47.9291	49.3674	-0.540205	1.52405e-10
NCU00812	exosome complex exonuclease RRP41	42.1059	39.5908	42.6639	55.0644	45.7785	57.3637	-0.104174	0.382802
NCU02256	exosome complex exonuclease Rrp6	25.025	23.5064	26.2144	15.6051	12.8768	13.3098	-1.29161	4.09945e-39
NCU04155	exosome component 1	50.9627	53.5164	54.6581	31.041	29.0752	28.5995	-1.29325	6.08343e-53
NCU01820	exportin-1	69.8422	69.4792	72.1005	128.194	103.864	110.801	0.244324	0.00284453
NCU00134	exportin-T	18.3847	23.2677	21.1853	18.5429	8.27475	11.6563	-0.769999	1.33619e-29
NCU06055	extracellular alkaline protease	28.9653	27.2963	26.577	72.1202	40.2137	51.5683	0.523185	0.00355691
NCU09117	extracellular cell wall glucanase Crf1	50.1489	48.7685	49.0275	55.1805	38.7055	50.6107	-0.488886	0.000127757
NCU09672	extracellular cell wall glucanase Crf1	1.44941	1.3452	1.27329	4.46971	3.67984	3.87631	1.11504	0.000140684
NCU04264	extracellular developmental signal biosynthesis protein FluG	23.3653	22.545	23.0662	91.5135	90.1235	92.2326	1.54003	7.43454e-104
NCU01849	extracellular dioxygenase	4.56999	3.2117	3.60545	5.10872	5.04712	5.10697	-0.0294032	0.923325
NCU05618	extracellular SCP domain-containing protein Pry1	13.9509	13.4321	11.5769	10.6506	12.8396	10.2156	-0.653613	0.000623265
NCU03911	F-actin-capping protein subunit alpha	350.384	320.041	325.74	520.462	452.843	492.574	0.105518	0.229726
NCU07471	F-actin-capping protein subunit beta	326.959	302.513	295.678	484.993	449.986	493.723	0.17667	0.0501004
NCU07996	F-box and WD domain-containing protein	26.1973	27.0477	27.3361	28.7045	25.1126	25.5419	-0.473401	6.0032e-11
NCU06483	F-box and WD repeat-containing protein	49.9343	45.2148	43.6798	106.957	74.0775	86.605	0.4904	0.000245525
NCU07419	F-box domain-containing protein	41.1891	41.9012	41.3173	13.3657	13.4108	11.7408	-2.14033	4.70563e-108
NCU06932	F-box domain-containing protein	16.3705	14.9935	15.0828	50.2285	36.957	44.3754	1.04756	3.90291e-18
NCU10500	F-box domain-containing protein	11.05	13.2009	10.7321	14.4258	18.4016	13.5329	-0.0374755	0.858815
NCU07257	F-box domain-containing protein	709.29	772.169	735.51	573.046	1046.16	815.71	-0.30166	0.185743
NCU03022	F-box domain-containing protein	12.1874	14.8025	12.7999	25.2809	23.5112	23.1987	0.40726	0.000237524
NCU07746	F-box domain-containing protein	127.592	135.295	122.946	180.324	163.513	160.01	-0.0657248	0.45663
NCU06688	F-box domain-containing protein	61.1691	60.5046	61.8535	90.2886	68.636	79.7952	-0.074647	0.496394
NCU03146	F-box protein pof7	21.3208	23.0588	23.2313	24.0858	21.5186	19.6338	-0.502362	1.30693e-06
NCU06250	F-box/LRR repeat containing protein 2	7.42481	6.29014	7.36549	23.2304	18.3301	21.8551	1.13415	4.84665e-21
NCU04540	F-box/WD-40 domain containing protein-1	25.6259	27.1971	26.8321	31.5021	29.2502	30.191	-0.258727	0.000498953
NCU07521	F-box/WD-40 domain containing protein-2	14.3914	14.2728	15.1641	25.2788	20.0556	22.2207	0.170742	0.0969224
NCU03296	F1 ATPase assembly protein 11	23.3943	22.526	21.7579	28.0243	25.655	24.9713	-0.232703	0.0234366
NCU00676	F1-ATP synthase assembly protein	30.5667	32.2209	33.4627	9.63128	12.9282	13.2143	-1.87283	1.81682e-32
NCU02705	F1F0 ATP synthase assembly protein Atp10	43.3208	43.0783	43.7686	42.5783	30.565	36.3306	-0.70439	1.78612e-09
NCU00133	FACT complex subunit pob-3	90.7153	97.9961	93.2816	116.816	97.7978	107.084	-0.261705	0.00131764
NCU09050	FAD binding domain-containing protein	4.09399	3.73858	5.83979	8.98977	7.67027	8.52333	0.423087	0.0428372
NCU11363	FAD binding domain-containing protein	2.7907	1.96514	3.94684	1.41474	7.1676	1.50194	-0.208707	0.841676
NCU07619	FAD binding domain-containing protein	3.12047	3.13432	3.38952	4.94433	4.52635	4.31083	0.0627594	0.760132
NCU03697	FAD binding domain-containing protein	20.4356	20.5648	21.0877	15.9022	14.0479	14.9078	-0.920267	2.5797e-26
NCU04084	FAD binding oxidoreductase	7.36221	7.20109	7.14215	12.438	12.7363	12.3603	0.341465	0.00764653
NCU06042	FAD dependent oxidoreductase	121.123	115.348	115.246	29.7266	64.4369	40.9103	-1.81564	1.03785e-06
NCU02019	FAD dependent oxidoreductase	13.4845	16.6097	14.9486	37.9853	46.3932	41.9137	1.04361	2.30554e-13
NCU04641	FAD dependent oxidoreductase	22.8354	23.8722	22.5097	15.3096	16.8731	12.7634	-1.07032	7.22791e-16
NCU05069	FAD dependent oxidoreductase	1.83822	1.89251	2.37745	229.645	264.861	227.725	6.4287	0
NCU03131	FAD dependent oxidoreductase superfamily	29.7207	27.4838	26.8149	32.1142	28.52	31.766	-0.313727	0.00296796
NCU09291	FAD dependent sulfhydryl oxidase Erv2	114.969	117.768	110.379	131.066	108.483	117.427	-0.395006	3.0932e-06
NCU05188	FAD monooxygenase	4.58291	5.53899	5.19084	29.7303	87.6892	66.0325	3.15423	1.50817e-10
NCU09233	FAD synthetase	23.1935	23.6273	24.6013	49.5206	39.7074	43.2224	0.437842	1.34356e-05
NCU02573	FAM96B	7.08733	4.74385	12.0483	1.07679	4.7939	1.39603	0.574031	1.88916e-08
NCU09352	far upstream element-binding protein 2	30.7769	29.1889	31.4854	17.1816	11.7018	15.952	-1.48351	7.66186e-29
NCU01175	farnesyl-pyrophosphate synthetase	378.97	393.802	372.99	513.286	420.113	464.99	-0.16522	0.0484564
NCU03632	farnesyltransferase/geranylgeranyltransferase type I alpha subunit	126.142	122.727	119.778	139.392	119.225	121.892	-0.40651	1.10959e-07
NCU02579	FAS1 domain-containing protein	27.7684	31.8463	27.5568	298.53	459.954	393.244	3.28444	4.82662e-75
NCU02408	fatty acid desaturase	81.2453	86.1648	79.8298	93.6005	88.612	88.9586	-0.316405	1.42343e-05
NCU06694	fatty acid elongase	205.072	206.022	204.68	150.206	101.009	111.841	-1.21969	2.46493e-22
NCU08976	fatty acid elongase	366.576	375.703	371.364	299.91	347.934	340.62	-0.617482	7.12471e-09
NCU08828	fatty acid oxidation-2	102.944	100.926	97.5943	307.981	286.146	286.117	1.09535	3.37989e-65
NCU05858	fatty acid oxygenase	5.88459	4.62634	5.37198	37.0114	9.52654	12.5786	1.41437	0.0225852
NCU07386	Fe superoxide dismutase	95.9424	96.9764	109.62	38.3607	33.0853	41.8006	-1.86843	1.15888e-62
NCU04819	Fe(2+) transporter 3	0.514021	0.838477	0.460831	1.98504	1.45147	1.22756	0.930774	0.0569041
NCU09387	female and male fertility-1	9.57388	9.41408	9.83492	10.6637	9.69712	10.3708	-0.359188	0.0064415
NCU01543	female fertility-1	31.2775	30.7818	31.4018	31.6481	29.6282	31.743	-0.45696	1.89047e-10
NCU04001	female fertility-7	29.2112	29.537	29.4198	42.604	39.7324	40.384	0.026858	0.729854
NCU09915	female sexual development-1	11.9134	10.9834	12.9442	11.9752	12.6738	13.133	-0.274997	0.0116924
NCU00829	ferric reductase	10.4554	9.51816	12.4741	14.493	16.6412	14.4946	0.0427537	0.815631
NCU00023	ferric reductase	76.2016	77.507	80.6275	122.521	106.78	114.791	0.102833	0.16481
NCU00876	ferric reductase transmembrane component	2.2232	2.12491	2.26305	3.72792	3.02264	3.41314	0.166844	0.447455
NCU08291	ferrochelatase	298.813	273.566	276.445	391.34	321.658	335.436	-0.148854	0.108426
NCU09026	feruloyl esterase B	0	0	0	0.07844	0.040361	0	2.18886	0
NCU09491	feruloyl esterase B	1.06831	0.567506	1.1552	3.51989	4.6573	3.93883	1.65137	1.31255e-05
NCU17058	FF domain-containing protein	14.6024	13.7688	16.4658	18.9812	14.7254	16.208	-0.300126	0.0212211
NCU06269	FHA domain-containing protein	48.9263	49.7918	50.9121	76.1816	64.653	73.4582	0.0666056	0.454283
NCU06883	FHA domain-containing protein SNIP1	21.6276	20.6961	20.7112	14.0252	12.6293	12.2727	-1.14578	4.54785e-26
NCU03992	fimbrin	154.846	144.676	156.304	252.224	195.82	209.511	0.0742384	0.487463
NCU04990	fissure	22.2443	22.7811	24.6992	43.2195	39.282	35.9126	0.312445	0.000977267
NCU04140	FK506 resistant-2	907.172	910.805	968.139	2074.9	1857.67	1904.11	0.615924	4.48529e-25
NCU03660	FK506 suppressor Sfk1	13.7038	17.6303	15.4194	37.8328	35.2137	37.7295	0.796723	2.03172e-11
NCU04371	FK506-resistant-3	13.4827	18.2524	14.5626	92.4783	59.3289	44.6347	1.62481	3.73757e-12
NCU03241	FK506-resistant-4	198.24	200.407	198.64	42.0264	29.4222	43.3874	-2.83269	8.80371e-98
NCU02455	FKBP-type peptidyl-prolyl cis-trans isomerase	710.046	732.325	654.2	1355.38	1110.24	1331.08	0.404493	5.12821e-05
NCU00019	FKH1	11.7042	12.1522	12.1284	12.3561	10.6113	11.6935	-0.505398	7.96893e-08
NCU03564	flap structure-specific endonuclease	9.27203	10.539	11.1129	17.0613	16.485	15.7716	0.223203	0.0497535
NCU03755	flavin dependent monooxygenase	113.484	107.329	110.83	74.5787	110.664	75.2406	-0.790843	9.50115e-06
NCU05885	flavin-binding monooxygenase	1.37515	1.26178	1.27688	3.13441	3.08182	3.5298	0.866264	1.33028e-05
NCU03049	flavin-binding monooxygenase	1.58401	2.25284	2.1032	10.3649	10.9369	8.99465	1.89856	5.35137e-20
NCU02894	flavin-binding monooxygenase	14.6131	16.8423	16.8367	37.265	30.7596	32.2164	0.601566	1.89215e-08
NCU01089	flavin-containing amine oxidasedehydrogenase	16.6854	17.3388	18.1124	35.1935	31.6817	30.0883	0.443649	7.26425e-07
NCU09429	flavin-containing monooxygenase	10.0524	11.1261	11.0221	106.887	118.422	109.661	2.93232	1.2361e-164
NCU16769	flavodoxin and radical SAM domain-containing protein	54.6827	58.2831	56.539	26.4644	23.8335	28.8356	-1.54911	3.10939e-57
NCU10051	flavohemoglobin	1506.73	1602.72	1667.43	1192.19	1729.42	1567.41	-0.530218	0.00131815
NCU02096	flavohemoglobin	36.0454	36.6878	41.1065	20.9798	15.1102	16.1594	-1.57824	1.10449e-37
NCU00236	flavoprotein oxygenase	18.6419	16.8122	19.476	81.3511	73.2197	69.7349	1.57634	1.8767e-61
NCU05899	flotillin domain-containing protein	23.5192	25.2422	26.8788	292.574	169.759	247.816	2.77285	1.1042e-63
NCU08726	fluffy	16.7676	17.0966	19.6452	73.8919	91.1504	79.7818	1.74876	6.2051e-41
NCU03817	FMI1 protein	20.1709	22.8534	21.4772	48.7493	54.2843	50.919	0.809025	1.57226e-11
NCU08900	FMN binding oxidoreductase	26.9863	30.1819	26.4507	21.2851	17.3552	21.8946	-0.917033	1.70279e-13
NCU03908	fmp-52	49.0689	62.8795	56.8263	157.864	149.068	146.95	0.978406	2.64765e-20
NCU00893	folC	16.7836	18.4273	14.5474	8.98469	9.11866	8.60022	-1.34304	2.87294e-22
NCU09930	folic acid synthesis protein	34.4913	35.3802	40.8009	13.8833	14.8291	14.2839	-1.81286	1.90795e-57
NCU02361	formamidase	31.0167	32.1934	27.1833	113.073	104.553	103.207	1.43605	1.7536e-72
NCU05984	formamidopyrimidine-DNA glycosylase	9.12159	11.0985	9.27932	31.8777	30.2076	31.2404	1.21497	2.26929e-28
NCU02274	formate	605.388	609.527	658.961	219.084	231.203	213.042	-1.94601	1.5755e-122
NCU03813	formate dehydrogenase	7.31501	7.8409	7.34009	257.021	319.83	283.669	4.81462	7.26271e-263
NCU00758	formate/nitrite transporter	3.83879	4.39616	4.22304	5.65365	5.70138	5.25942	-0.0326893	0.852876
NCU03062	formin binding protein	30.5387	30.0864	33.2704	29.0375	24.5369	27.5171	-0.663665	4.90728e-14
NCU09911	formyltetrahydrofolate deformylase	245.692	230.408	224.312	178.748	175.409	188.877	-0.816387	1.941e-20
NCU03588	FPD1	77.3637	81.1919	83.981	80.6159	84.1048	83.8221	-0.412926	5.56275e-06
NCU02009	FreB	50.7872	53.2873	54.275	117.331	100.162	125.387	0.664223	4.17708e-11
NCU02265	frequency	82.1505	82.9061	87.28	91.3076	93.1444	85.8669	-0.349454	8.03147e-06
NCU07483	frost	32.0751	30.3795	29.3432	38.7844	27.3314	30.0642	-0.388767	0.002801
NCU09899	Frp1	14.6174	13.278	14.0955	17.4058	12.5247	12.6045	-0.437297	0.00187117
NCU03363	FRQ-interacting RNA helicase	32.4427	31.6637	33.7935	16.6808	16.1221	17.7543	-1.40326	1.81058e-59
NCU09611	fructosamine-3-kinase	9.20193	9.15133	8.60861	51.6276	66.2464	56.6863	2.25163	3.64884e-45
NCU07807	fructose bisphosphate aldolase	0.781405	3.07142	2.58798	4.53771	6.39778	3.037	0.130998	0.173442
NCU09347	fructose-2,6-bisphosphatase	31.8803	31.2752	32.1346	22.4666	24.5963	18.1571	-0.995422	2.00203e-14
NCU04401	fructose-bisphosphate aldolase	4.66422	4.99024	5.85982	13.6644	21.34	17.1015	1.30387	2.60023e-08
NCU04771	fructosyl-amino acid oxidase	13.6162	16.4823	16.2946	23.791	31.3471	25.9507	0.178083	0.0650418
NCU02925	fruiting body maturation-1	0.151305	0	0.082896	0.451045	0.406152	0.189273	1.6749	0.173966
NCU02580	fumarate reductase Osm1	257.698	237.225	230.422	960.964	922.657	934.379	1.5078	1.7786e-81
NCU05537	fumarylacetoacetase	11.3112	12.1149	12.1157	30.8774	34.7491	36.0363	1.06955	1.15788e-15
NCU08018	fumarylacetoacetate hydrolase	5.74136	4.61654	6.24205	8.92259	12.8868	17.3584	1.43208	1.79607e-61
NCU07506	fumarylacetoacetate hydrolase	85.3655	81.8865	80.082	170.565	159.36	164.615	0.566995	1.67922e-13
NCU02344	fungal cellulose binding domain-containing protein	71.6138	68.2521	73.0381	52.9206	53.0714	62.3385	-0.787376	1.22078e-12
NCU08785	fungal cellulose binding domain-containing protein	0	0.199189	0.072983	0.297831	0.510833	0.444372	1.8138	0.220309
NCU09974	fungal specific transcription factor domain-containing protein	8.64105	11.092	11.7854	12.5381	16.395	18.288	-0.0193816	0.844831
NCU16491	fungal specific transcription factor domain-containing protein	0.473359	0.655759	0.629285	1.94545	2.0341	2.31632	1.39208	1.2091e-08
NCU01478	fungal specific transcription factor domain-containing protein	37.3571	36.3872	35.6897	45.7123	46.2358	46.1743	-0.112887	0.195922
NCU09000	fyv-10	24.7492	26.7066	25.9235	56.5183	56.6932	51.0406	0.637176	7.63999e-12
NCU08942	G-patch DNA repair protein	29.3481	32.7959	32.5102	40.7283	38.118	35.1485	-0.181738	0.0778774
NCU10519	G-patch domain-containing protein	18.3597	20.1445	19.4516	24.7398	21.6067	23.2151	-0.187191	0.0569069
NCU00786	G-protein coupled receptor-1	0.660087	0.706613	0.443837	6.94299	6.42021	7.394	3.09322	4.57584e-32
NCU04626	G-protein coupled receptor-2	11.245	12.0355	12.4037	14.3392	9.64093	10.4298	-0.507544	0.00277616
NCU09427	G-protein coupled receptor-3	35.2873	38.3329	34.4099	53.4303	44.1701	45.8222	-0.0428773	0.701628
NCU06312	G-protein-coupled receptor 4	2.34033	1.86678	2.45154	5.34298	3.43182	3.5461	0.426948	0.0593567
NCU00300	G-protein-coupled receptor-5	17.6171	18.0158	18.9777	11.4093	9.69448	7.26485	-1.39662	5.71201e-20
NCU09195	G-protein-coupled receptor-6	59.3448	50.3943	53.0094	51.8971	50.412	45.2306	-0.59238	2.16332e-08
NCU02098	G/U mismatch-specific DNA glycosylase	95.2079	106.862	102.642	214.029	169.117	180.43	0.433973	5.7897e-06
NCU02114	G1/S-specific cyclin Cln1	79.2133	80.0692	79.1225	118.682	110.76	107.683	0.0493604	0.479794
NCU01242	G2/mitotic-specific cyclin	16.2883	16.1931	16.9314	27.6965	24.4106	25.4419	0.198507	0.0198782
NCU02758	G2/mitotic-specific cyclin-B	71.0782	69.5258	72.6304	90.3342	74.7363	81.9145	-0.240583	0.0036475
NCU01163	GAF domain nucleotide-binding protein	108.855	101.092	99.9571	62.3524	60.4415	71.2366	-1.12529	4.26633e-23
NCU09705	GAL10	11.3343	11.8349	11.2782	53.0143	47.8634	47.2642	1.65536	4.51014e-60
NCU04442	GAL10	110.163	114.467	114.93	164.495	164.846	151.857	0.0538338	0.54072
NCU08687	galactokinase	22.5307	21.7352	23.4436	69.8051	67.7259	65.309	1.13206	6.40018e-43
NCU09209	galactose oxidase	91.5823	80.2572	139.41	1731.79	1312.24	1436.35	3.39447	7.75065e-74
NCU04460	galactose-1-phosphate uridylyltransferase	50.7912	52.1361	48.2978	99.2438	95.5175	98.4183	0.505924	7.93213e-10
NCU07072	galactose-1-phosphate uridylyltransferase	31.6156	36.2032	35.8167	33.2135	26.9864	27.7161	-0.689417	4.89633e-11
NCU12046	gamma-butyrobetaine dioxygenase	32.4262	32.58	32.5164	19.6363	19.8288	20.0589	-1.16234	5.03536e-41
NCU04596	gamma-cysteine synthetase regulatory subunit	37.942	38.8352	42.3506	55.4241	57.8191	59.4704	0.0876264	0.425012
NCU01753	gamma-glutamyltranspeptidase	20.8953	23.4439	22.555	68.8233	75.9704	75.2219	1.27149	1.6587e-33
NCU04129	gamma-tocopherol methyltransferase	71.5404	69.9112	68.8526	207.117	229.606	214.579	1.18385	1.44256e-34
NCU01172	GARP complex component	20.1782	19.7568	19.2922	26.7488	21.8949	24.7991	-0.141881	0.148702
NCU03024	GARP complex subunit Vps53	17.4473	17.762	17.4769	30.188	24.6437	25.0993	0.148897	0.145664
NCU15829	GATA type zinc finger protein ASD4	18.8606	19.0896	18.5394	19.2222	15.2779	17.7221	-0.565633	3.87709e-08
NCU04051	GCN20	66.0696	61.4876	61.328	87.1952	71.6881	76.2271	-0.137212	0.148399
NCU01906	GCY protein	15.6132	16.8045	17.223	103.727	131.037	104.472	2.3277	7.52687e-59
NCU05937	GDP-mannose pyrophosphorylase	104.33	103.824	110.059	197.711	136.845	160.125	0.180366	0.161561
NCU06198	GDP-mannose transporter	82.954	87.0874	82.7347	102.017	74.8204	80.0627	-0.43199	9.85177e-05
NCU01911	GDP/GTP exchange factor Sec2p	23.2612	21.5244	22.4483	32.5653	26.2263	25.8025	-0.122601	0.2699
NCU03322	GDSL family lipase	0.496952	0.619235	0.272267	1.29625	0.825796	0.967018	0.725007	0.253828
NCU06364	GDSL lipase/acylhydrolase	48.288	53.9605	51.2889	23.0317	19.2085	21.6922	-1.71517	7.29529e-66
NCU08803	general amidase GmdA	2.45235	2.41481	2.58065	8.39148	15.1383	11.6723	1.80132	2.45766e-12
NCU05198	general amino acid permease	55.9809	56.7869	51.8829	40.0582	39.6761	36.6976	-0.948883	3.66766e-24
NCU04435	general amino acid permease AGP3	16.5624	15.6959	18.3935	9.97466	34.3997	24.3769	0.0139881	0.982768
NCU05830	general amino-acid permease GAP1	44.8051	44.5812	43.4707	28.5786	18.8786	24.4721	-1.3414	1.68397e-24
NCU02783	general amino-acid permease GAP1	10.6664	11.2959	10.6399	13.1454	10.3578	11.7976	-0.336839	0.00567259
NCU10518	general stress response protein Whi2	48.7395	45.3823	43.296	87.6164	52.7525	60.632	0.151024	0.216364
NCU09746	gephyrin	42.0706	46.0336	42.3976	74.1689	80.2503	82.6054	0.422673	4.62974e-05
NCU02228	geranylgeranyl transferase type I beta subunit	58.4608	66.0844	62.7126	83.8734	73.2383	76.2668	-0.133304	0.134967
NCU07509	geranylgeranyltransferase beta subunit	96.6692	97.2304	90.7044	76.5857	72.5641	78.2538	-0.773307	1.29126e-19
NCU01236	GIY-YIG catalytic domain-containing protein	9.15154	11.0966	10.6514	15.6831	18.8117	14.9928	0.234099	0.195922
NCU01198	gle-1	22.3888	21.5917	24.4201	25.2247	18.3398	22.2883	-0.509665	6.06955e-05
NCU00741	gliotoxin biosynthesis protein GliK	27.2045	31.0314	29.7215	40.9267	40.8941	39.0099	0.00975997	0.927954
NCU09904	glucan 1,3-beta-glucosidase	2.84113	2.71667	2.87559	97.7224	118.802	110.438	4.83045	1.7271e-223
NCU03914	glucan 1,3-beta-glucosidase	23.1031	20.306	20.4506	32.6026	28.2492	29.3365	0.0459691	0.693314
NCU05105	glucan endo-1,3-beta-glucosidase	3.12292	4.3571	3.53645	17.8127	8.96755	11.7505	1.34691	3.15235e-08
NCU01080	glucanase B	32.3253	38.0605	40.9085	45.2602	48.6559	52.7052	-0.0487061	0.75487
NCU06505	glucanase B	0.385556	0.378337	0.514889	0.969767	1.16433	0.602882	0.642427	0.300414
NCU01517	glucoamylase precursor	19.9547	19.2973	20.7513	84.1971	67.7254	70.7936	1.43813	5.76415e-58
NCU02583	glucoamylase-2	3.05816	2.16372	2.89369	5.56691	8.45449	3.53166	1.59406	2.76779e-58
NCU02702	glucokinase	16.5225	16.8314	17.4193	30.7592	30.1778	29.356	0.380456	9.04594e-05
NCU00575	glucokinase	204.41	214.419	209.163	291.099	238.634	264.94	-0.112876	0.172924
NCU09518	glucooligosaccharide oxidase	2.13109	1.84539	1.46316	4.76462	4.3447	4.52182	0.881529	6.29201e-05
NCU01902	glucosamine 6-phosphate N-acetyltransferase	345.944	357.104	343.629	461.226	407.087	466.341	-0.0999162	0.253991
NCU04727	glucosamine-6-phosphate deaminase	1.60571	2.15306	2.26626	3.27783	3.17245	3.40596	0.258014	0.344572
NCU07366	glucosamine-fructose-6-phosphate aminotransferase	261.21	241.828	255.844	514.477	439.791	472.544	0.45871	5.17219e-10
NCU03982	glucose regulated protein 78	681.444	620.771	589.048	1491.6	991.103	1097.73	0.461957	0.00121298
NCU09111	glucose-6-phosphate 1-dehydrogenase	389.344	386.972	420.781	753.043	651.093	649.312	0.326501	9.81432e-06
NCU07281	glucose-6-phosphate isomerase	405.554	420.758	436.015	606.718	700.832	648.582	0.186279	0.091443
NCU07779	glucose-repressible alcohol dehydrogenase transcriptional effector	46.7377	47.3146	45.5297	51.3669	50.3488	49.5983	-0.332857	4.96573e-06
NCU05606	glucosidase 2 subunit beta	88.0538	92.9696	95.7699	143.275	129.73	136.083	0.113151	0.115877
NCU06663	Glucosylphosphatidylinositol phosphoethanolamine transferase-1	52.2536	51.2005	50.6218	77.8389	63.2726	73.0559	0.0227549	0.842106
NCU03317	glucosyltransferase	29.6753	29.4642	30.5344	55.6314	42.837	44.4855	0.218492	0.0466854
NCU05852	glucuronan lyase A	3.69273	4.78386	3.92422	17.2239	19.9226	19.1146	1.74151	7.90023e-19
NCU03108	glutamate carboxypeptidase	66.7092	70.2037	67.9502	170.172	201.996	181.96	0.990166	2.63658e-19
NCU07153	glutamate carboxypeptidase	206.261	216.711	238.022	371.485	440.466	466.774	0.508138	0.000122633
NCU06112	glutamate decarboxylase	34.8942	34.8428	37.2348	23.7798	19.4754	21.5165	-1.17636	6.054e-39
NCU00678	glutamate decarboxylase	4.29674	4.53521	4.34123	19.9478	20.3831	17.4529	1.68552	1.20661e-38
NCU06803	glutamate decarboxylase	7.01519	8.07506	10.6384	123.758	155.653	142.362	3.58942	5.47947e-99
NCU00461	glutamate dehydrogenase-1	16.7712	17.017	17.2376	225.302	123.306	139.587	2.79535	1.36902e-54
NCU09304	glutamate-1-semialdehyde 2,1-aminomutase	6.84606	8.06929	7.34847	14.9938	14.265	14.2442	0.518968	0.000104326
NCU01157	glutamate-cysteine ligase catalytic subunit	45.6475	46.7443	46.4398	22.5286	22.3277	22.6991	-1.48851	7.34626e-88
NCU03648	glutaminase A	1.7749	2.22591	2.39969	61.5296	72.498	63.2185	4.49705	2.13245e-195
NCU03861	glutaminase A	0.986813	1.15586	1.22547	1.25023	1.41276	1.56362	-0.123707	0.701054
NCU01256	glutamine amidotransferase	34.1786	32.4351	33.2396	50.1252	44.2028	42.6317	0.00406154	0.968618
NCU02479	glutamine synthetase	192.138	215.992	203.193	366.729	457.514	422.925	0.584755	5.05052e-06
NCU06724	glutamine-1	821.383	863.798	874.376	786.798	703.862	754.291	-0.639761	1.79003e-25
NCU04856	glutamine-2	127.621	75.8214	128.446	142.158	125.605	207.49	0.370289	0.00393597
NCU04648	glutamine-dependent NAD(+) synthetase	95.0485	92.3938	96.742	106.682	119.448	103.299	-0.165821	0.126142
NCU11249	glutaminyl-peptide cyclotransferase	51.2705	53.5115	54.3274	94.6748	75.9175	79.6988	0.200505	0.0369041
NCU09018	glutaminyl-peptide cyclotransferase	55.1668	55.6373	59.2702	77.5004	69.3757	72.1432	-0.0864768	0.291829
NCU07926	glutaminyl-tRNA synthetase	55.4967	56.646	59.6503	54.5175	54.8792	54.4968	-0.516944	6.54884e-11
NCU00660	glutamyl-tRNA amidotransferase	73.7925	67.535	70.6968	64.7684	61.1369	67.9082	-0.579731	1.42688e-10
NCU08894	glutamyl-tRNA synthetase	69.039	71.3533	73.6568	60.9851	61.4857	65.8641	-0.632912	1.60903e-13
NCU11279	glutamyl-tRNA synthetase	39.2626	36.2335	36.3552	45.3653	50.4785	43.4911	-0.130807	0.328906
NCU00466	glutamyl-tRNA synthetase	40.9639	41.9333	39.7103	32.4729	36.9575	37.6476	-0.641632	2.52191e-08
NCU09025	glutamyl-tRNA(Gln) amidotransferase	27.1166	30.1215	27.997	27.4354	25.4945	25.2261	-0.574558	2.15472e-11
NCU09102	glutamyl-tRNA(Gln) amidotransferase subunit A	15.5243	16.7086	14.97	20.3329	26.9612	24.3513	0.158854	0.357614
NCU08719	glutamyl-tRNA(Gln) amidotransferase subunit A	7.53618	5.53	5.93845	18.86	20.5506	18.0786	1.1478	1.44214e-12
NCU00974	glutaredoxin	18.4867	15.1828	18.3924	28.0546	20.551	24.5032	0.0461432	0.738044
NCU01219	glutaredoxin	476.655	490.39	483.712	803.806	800.087	773.879	0.263781	0.000120497
NCU16385	glutaredoxin domain-containing protein	99.2947	117.508	104.392	137.976	118.86	122.977	-0.20477	0.264814
NCU02291	glutaryl-CoA dehydrogenase	47.2894	42.2343	45.9716	52.1343	43.6067	50.7342	-0.340222	0.00120412
NCU03339	glutathione reductase	0	0.663321	0.934987	1.26289	0	1.46398	0.0936185	0.378457
NCU04676	glutathione S-transferase	185.014	194.67	194.34	440.575	586.42	528.286	0.995248	5.76114e-13
NCU05706	glutathione S-transferase	110.708	107.911	100.959	299.188	291.478	303.888	1.03601	6.9028e-36
NCU04368	glutathione S-transferase Gst3	42.8391	46.2655	47.2813	184.055	170.078	170.987	1.4945	1.18353e-98
NCU05780	glutathione S-transferase-1	144.624	140.157	133.229	451.651	366.296	378.559	1.06377	1.5005e-32
NCU04109	glutathione S-transferase-2	156.037	165.444	151.262	347.639	421.456	399.926	0.861457	9.7475e-13
NCU01320	glutathione S-transferase-3	214.331	214.826	197.987	351.225	293.285	333.46	0.100531	0.369979
NCU10521	glutathione S-transferase-4	65.6551	64.8601	72.1032	98.5195	57.3131	68.9033	-0.310449	0.0847164
NCU06191	glutathione synthetase large subunit	8.79838	9.82577	6.8774	15.9397	17.5919	11.9577	0.309569	0.0006302
NCU09570	glutathione transferase	3.33729	2.894	3.10942	6.03825	8.32489	6.36958	0.703658	0.00187002
NCU00549	glutathione transferase omega-1	40.5026	44.0754	45.6584	216.009	254.546	248.709	2.02035	3.47719e-65
NCU01528	glyceraldehyde-3-phosphate dehydrogenase-1	4263.73	4541.74	4572.78	4212.75	5452.49	4473.05	-0.364057	0.00782887
NCU04923	glycerol dehydrogenase-1	428.489	366.793	434.424	824.883	722.92	744.608	0.446692	1.92095e-06
NCU04510	glycerol dehydrogenase-3	155.47	153.257	189.468	991.016	1276.56	1184.34	2.34973	6.17512e-60
NCU06005	glycerol kinase	25.4921	25.6872	27.0019	129.061	100.145	109.32	1.66022	5.29133e-72
NCU00742	glycerol-3-phosphate dehydrogenase	113.556	108.251	93.8363	62.5287	42.8952	53.1876	-1.44952	3.04536e-26
NCU05454	glycerol-3-phosphate dehydrogenase	109.324	110.387	113.077	536.476	517.846	561.904	1.83111	2.2193e-141
NCU05985	glycerol-3-phosphate O-acyltransferase	35.9568	34.9171	34.1399	24.235	22.4991	25.1869	-0.99631	1.02621e-30
NCU02591	glycerol:H+ symporter	10.8407	25.2664	20.2496	35.7269	21.8758	26.2502	0.261807	0.00307809
NCU10237	glycerophosphoryl diester phosphodiesterase	33.0762	34.2698	32.5612	71.3199	59.7129	63.2275	0.497533	9.82407e-09
NCU08877	glycine cleavage system H protein	305.274	303.354	316.53	237.611	270.95	252.051	-0.728738	2.31418e-13
NCU02727	glycine cleavage system T protein	67.3118	53.3258	54.0073	32.7138	44.5578	38.4581	-1.03846	8.65284e-10
NCU02475	glycine dehydrogenase	194.604	179.161	197.969	150.697	146.562	142.434	-0.828591	6.41332e-29
NCU00743	glycogen debranching enzyme	164.335	149.949	171.356	338.481	268.28	311.764	0.466427	1.84542e-06
NCU07027	glycogen phosphorylase	368.909	376.465	423.056	1230.31	1497.32	1260.92	1.32655	6.48803e-28
NCU06687	glycogen synthase-1	0	0	0	0	0	0	-0.056025	0.43495
NCU06698	glycogenin	69.1085	83.8597	85.4971	251.537	226.766	204.02	1.09291	3.84528e-42
NCU07947	glycolipid transfer protein HET-C2	262.011	274.303	266.209	540.35	451.582	464.736	0.407495	5.07273e-08
NCU01162	glycolipid-anchored surface protein 5	4.02416	4.69079	4.39862	9.68408	13.8657	11.7294	0.986221	1.36201e-07
NCU09308	glycoprotease	18.1868	17.6313	17.3321	9.67548	9.38992	9.73064	-1.33424	1.25364e-35
NCU00233	glycoside hydrolase	2.54184	3.13562	3.34226	6.06183	3.41155	2.96769	0.00625953	0.988045
NCU02233	glycosyl hydrolase	25.6616	28.6273	26.3256	58.3633	59.154	61.1194	0.700341	1.99838e-14
NCU07005	glycosyl hydrolase	13.4662	15.1018	12.9716	19.3106	12.3808	16.3966	-0.24396	0.162209
NCU05212	glycosyl hydrolase	1.81401	2.0634	2.04449	1.39053	2.80238	1.32911	-0.538381	0.147926
NCU03098	glycosyl hydrolase	0.63111	0.917472	1.07573	2.29944	2.36636	2.25147	0.943	0.000954115
NCU03215	glycosyl hydrolase	11.6269	13.2342	13.0465	29.9111	27.9522	27.9703	0.729301	4.04824e-14
NCU00086	glycosyl hydrolase	1.58669	0.928389	1.13388	3.23901	3.49201	3.27932	1.00338	0.0103562
NCU09486	glycosyl hydrolase family 13-3	5.19101	5.96778	6.13109	15.1635	15.905	14.162	0.938356	1.96055e-12
NCU04883	glycosyl hydrolase family 18-4	2.51793	2.14606	2.12445	5.85469	6.14097	6.34153	0.985701	1.3017e-06
NCU04952	glycosyl hydrolase family 3-4	0.69189	0.829438	0.72546	2.5604	1.8664	2.17869	1.10744	8.46836e-05
NCU04395	glycosyl hydrolase family 30-1	7.39206	7.74006	7.0667	34.5717	40.6977	34.4403	1.86089	1.34692e-39
NCU06861	glycosyl hydrolase family 43 protein	1.48889	1.80331	2.00669	4.32747	8.29023	5.96003	1.36808	0.000126692
NCU07355	glycosyl hydrolase family 71 protein	36.6486	35.1673	30.9026	37.25	25.598	30.2904	-0.597325	2.45273e-05
NCU06319	glycosyl hydrolase family 76-4	1.5742	2.54045	2.6505	4.20629	4.46123	4.9951	0.564405	0.0436517
NCU03770	glycosyl hydrolase family 76-7	65.0428	67.4001	64.6402	92.9165	72.5199	84.4027	-0.110873	0.288932
NCU02654	glycosyl hydrolase family 88	1.50423	1.47606	1.31345	4.20388	6.16489	3.64577	1.26709	0.000119121
NCU00244	glycosyl transferase	21.228	24.6681	22.2344	115.36	137.061	117.755	1.99709	2.31138e-58
NCU07130	glycosylhydrolase 10-4	0.203409	0.171086	0.125373	0.227388	0.70202	0.699742	1.2769	0.172208
NCU07225	glycosylhydrolase 11-2	0.055774	0.250191	0.091671	0.37409	0.192489	0.139538	0.410419	0.762912
NCU07860	glycosylhydrolase 13-5	9.91254	9.23196	9.17764	18.5002	13.655	15.9922	0.311489	0.0191563
NCU05873	glycosylhydrolase 13-6	17.4763	16.6713	15.9199	23.6698	19.4996	21.5004	-0.082869	0.471605
NCU08054	glycosylhydrolase 3-2	18.6602	19.4802	20.6626	31.1027	36.1704	33.8825	0.336526	0.00464734
NCU08755	glycosylhydrolase 3-3	2.52881	2.79299	2.59776	17.0258	13.4	13.7799	2.02994	7.14101e-50
NCU09281	glycosylhydrolase 31-1	2.97537	3.521	3.6903	12.8148	19.4036	17.7423	1.8533	3.80419e-20
NCU07404	glycosylhydrolase 38-1	4.77656	4.96629	5.08132	10.0877	8.6351	9.75537	0.490038	1.03532e-05
NCU05836	glycosylhydrolase 47-4	58.3859	58.0317	56.0951	83.1147	50.1189	66.1936	-0.249386	0.132814
NCU07067	glycosylhydrolase 47-5	1.66292	1.73846	1.78354	9.89341	8.00892	6.62845	1.78844	3.43617e-18
NCU09028	glycosylhydrolase 47-8	0.106467	0.039799	0	0.039673	0	0	-2.15152	0.426203
NCU07076	glycosylhydrolase 81-1	0.689091	0.398858	0.456696	1.68974	1.91793	1.58498	1.29995	0.000114697
NCU00130	glycosylhydrolase family 1-1	5.70367	5.56923	4.77129	42.1732	27.0174	26.0633	2.00221	1.08589e-30
NCU05924	glycosylhydrolase family 10-1	0	0.167695	0.122888	0.083581	0.25804	0.374113	0.867869	0.603337
NCU08189	glycosylhydrolase family 10-2	0.794757	0.548485	0.452175	3.14374	4.43087	4.28266	2.28931	1.19808e-07
NCU04997	glycosylhydrolase family 10-3	49.8198	43.2823	42.2209	94.4663	67.9544	94.3498	0.469741	0.00174475
NCU02855	glycosylhydrolase family 11-1	10.8369	9.09421	9.51177	15.2461	10.7285	14.4785	0.00323891	0.986797
NCU08131	glycosylhydrolase family 13-1	230.244	221.484	234.704	456.948	368.659	373.54	0.350966	5.78986e-05
NCU09805	glycosylhydrolase family 13-2	4.25978	5.64321	5.26135	8.57707	7.93832	7.79051	0.232032	0.160506
NCU06523	glycosylhydrolase family 13-4	0.783061	1.63522	0.887627	2.35445	2.64043	3.37779	0.9073	0.0109285
NCU01353	glycosylhydrolase family 16-1	208.031	223.951	207.728	359.543	291.196	329.494	0.163055	0.0729934
NCU04500	glycosylhydrolase family 18-1	0	0.035762	0.104827	0	0.073372	0.039891	-0.769828	0.733748
NCU03209	glycosylhydrolase family 18-2	2.3612	2.04618	2.69019	3.65938	3.14854	3.69214	0.105402	0.747833
NCU03026	glycosylhydrolase family 18-3	9.59896	7.77461	9.25808	8.42049	7.28522	7.25464	-0.668212	0.000642733
NCU04554	glycosylhydrolase family 18-5	24.7223	26.3402	28.3279	119.707	65.813	78.7884	1.27366	4.65901e-12
NCU05317	glycosylhydrolase family 18-6	12.9765	14.3254	10.4423	19.3249	25.6878	25.3417	0.455674	0.0143372
NCU06020	glycosylhydrolase family 18-7	21.6453	22.1737	23.5468	53.7839	54.7109	52.8519	0.810445	1.58426e-18
NCU07484	glycosylhydrolase family 18-8	0.625095	0.629486	0.545163	29.6342	32.1991	31.6931	5.26103	3.3486e-230
NCU07035	glycosylhydrolase family 18-9	2.05718	1.94277	2.02111	5.15269	5.76532	6.26903	1.06499	1.75429e-10
NCU00890	glycosylhydrolase family 2-1	2.76491	3.57238	3.2842	11.5301	11.1836	10.1044	1.32279	2.189e-20
NCU05956	glycosylhydrolase family 2-2	2.81167	3.04806	3.17074	20.5525	24.4213	20.5952	2.41334	7.86293e-67
NCU00810	glycosylhydrolase family 2-3	21.753	22.171	23.1514	67.4532	72.8658	64.0928	1.15967	2.18642e-34
NCU02369	glycosylhydrolase family 28-1	81.3989	78.1009	67.59	54.4508	42.0577	54.2376	-1.04374	1.8819e-15
NCU06961	glycosylhydrolase family 28-2	0.810387	0.619647	0.787074	6.42379	7.24642	4.93047	2.61268	1.04941e-18
NCU03641	glycosylhydrolase family 3-1	0.598144	0.115931	0.757515	0.396977	0.099765	0.098335	-1.32677	4.54447e-09
NCU05577	glycosylhydrolase family 3-5	22.0418	23.9011	23.1922	52.6548	63.9761	64.6745	0.946792	3.44409e-13
NCU07487	glycosylhydrolase family 3-6	0.725834	1.07657	1.01982	6.20328	3.55556	4.56915	1.88701	4.19441e-12
NCU09923	glycosylhydrolase family 3-7	0.052543	0.206235	0.10795	0.293683	0.211562	0.3615	0.811239	0.345194
NCU00709	glycosylhydrolase family 3-8	0.37863	0.132693	0.466744	0.634897	0.762273	0.769668	0.674758	0.223225
NCU04203	glycosylhydrolase family 31-2	74.112	65.9332	70.2662	85.2696	74.538	78.4015	-0.272294	0.00124446
NCU04674	glycosylhydrolase family 31-3	4.27458	5.17493	4.23361	36.9714	28.9266	26.338	2.30189	4.81653e-58
NCU00642	glycosylhydrolase family 35-1	19.2274	20.2924	22.6608	38.4727	69.1712	47.8995	0.885336	5.37228e-05
NCU04623	glycosylhydrolase family 35-2	1.4813	1.22973	1.66002	3.61291	4.47054	3.89853	1.00134	3.73806e-06
NCU05121	glycosylhydrolase family 45-1	6.35862	5.32771	5.16553	11.1117	13.2008	13.6227	0.724566	0.00111513
NCU02778	glycosylhydrolase family 47-1	29.043	27.7557	29.9825	49.0801	40.7198	42.0174	0.149981	0.107651
NCU03134	glycosylhydrolase family 47-2	1.58443	1.83419	2.14217	5.14223	4.38052	3.99601	0.825322	9.54683e-05
NCU01059	glycosylhydrolase family 47-3	11.8699	11.0089	10.8875	16.8223	13.17	15.4115	-0.0254683	0.86743
NCU02235	glycosylhydrolase family 47-6	2.03503	0.94088	3.36594	1.95224	0	0	0.540014	1.44705e-14
NCU02091	glycosylhydrolase family 47-7	4.77571	5.05731	5.05478	6.04943	5.66419	7.19482	-0.105066	0.516412
NCU00762	glycosylhydrolase family 5-1	1.89045	2.1554	1.5536	6.90348	3.66095	4.65085	0.989051	0.000515629
NCU03996	glycosylhydrolase family 6-1	0.705556	0.85719	0.628154	1.24882	0.879328	1.47101	0.271051	0.640357
NCU09680	glycosylhydrolase family 6-2	14.3713	15.6534	14.15	24.1752	20.4419	24.6977	0.200246	0.148832
NCU07190	glycosylhydrolase family 6-3	10.7064	9.80676	9.48175	24.1228	16.4862	18.8833	0.532554	0.000674273
NCU02240	glycosylhydrolase family 61-1	2.24806	1.57569	2.92518	5.75913	6.10636	4.25733	0.797579	0.0044575
NCU01867	glycosylhydrolase family 61-10	0.775287	0.790412	0.752984	1.65457	1.8649	1.49883	0.668611	0.198223
NCU07520	glycosylhydrolase family 61-11	1.71621	2.47456	1.34324	3.01483	3.10258	3.57811	0.376639	0.385652
NCU07760	glycosylhydrolase family 61-2	44.153	43.8603	43.6499	38.7726	32.3884	38.1681	-0.719995	3.08053e-14
NCU02916	glycosylhydrolase family 61-3	17.2253	17.0029	15.0692	25.2013	19.2228	22.2925	-0.0153766	0.92359
NCU01050	glycosylhydrolase family 61-4	0	0.132864	0	0	0	0.296406	0.808002	0
NCU08760	glycosylhydrolase family 61-5	4.22032	4.21345	3.89127	6.96167	6.27617	7.66148	0.312938	0.158246
NCU03328	glycosylhydrolase family 61-6	7.88008	6.21876	8.29195	36.1683	33.9594	36.0919	1.78933	5.89701e-40
NCU00836	glycosylhydrolase family 61-7	5.14447	4.24534	3.54975	14.106	6.19748	8.98527	0.715989	0.0231272
NCU03000	glycosylhydrolase family 61-8	0.290686	0.108664	0.477779	0.866544	0.780296	1.2121	1.20513	0.194721
NCU05969	glycosylhydrolase family 61-9	68.8746	68.3468	66.4983	52.8205	54.9069	57.4078	-0.7509	3.81367e-17
NCU03657	glycosylhydrolase family 63-1	29.2251	21.2999	25.1284	56.8405	42.6988	50.8486	0.537477	1.36211e-08
NCU05057	glycosylhydrolase family 7-1	5.80755	6.74554	6.64771	4.52134	8.88831	5.44865	-0.463968	0.138011
NCU04854	glycosylhydrolase family 7-2	5.22636	5.86115	5.43762	6.87857	6.96031	7.9549	-0.0487412	0.790053
NCU04027	glycosylhydrolase family 7-3	0	0	0	0	0	0.092776	0.780024	0
NCU05104	glycosylhydrolase family 7-4	0	0	0	0.448592	0.115412	0.188244	4.33336	0.0221208
NCU02032	glycosylhydrolase family 76-1	0	0.068134	0.016643	0.181112	0.256277	0.152	2.43229	0.0372062
NCU04262	glycosylhydrolase family 76-2	59.886	61.6028	65.5503	79.86	124.498	98.8575	0.256917	0.184154
NCU08127	glycosylhydrolase family 76-3	12.2698	13.3285	15.2554	27.7108	30.2884	29.9329	0.657909	1.49996e-07
NCU09937	glycosylhydrolase family 76-5	18.0923	18.5226	18.3697	90.2952	54.3172	66.4731	1.48167	7.06827e-21
NCU02216	glycosylhydrolase family 76-6	25.3654	25.7743	24.4055	56.2269	47.7581	52.1716	0.596483	2.14329e-12
NCU09757	glycosylphosphatidylinositol anchor N-acetylglucosamine transferase gene-1	27.9461	29.5517	28.1551	41.8274	35.6668	34.1274	-0.0692463	0.535196
NCU00924	glycosylphosphatidylinositol transamidase-2	42.5569	45.9737	41.7564	80.7955	52.5531	59.8213	0.110729	0.496807
NCU07473	glycosyltransferase family 28 domain-containing protein	12.4949	12.051	12.6158	33.4497	29.1976	30.8199	0.878674	7.30703e-30
NCU00405	glycyl-tRNA synthetase 1	143.437	143.612	153.136	92.0721	104.067	99.0432	-1.0228	3.8333e-25
[truncated: 7,775 more rows]

## Sheet: 0mM PO4 Wild type vs Dnuc-1
Gene	Annotation	Wild type 0 mM PO4- 4h TPM Replicate 1	Wild type 0 mM PO4- 4h TPM Replicate 2	Wild type 0 mM PO4- 4h TPM Replicate 3	Dnuc-1 0 mM PO4- 4h TPM Replicate 1	Dnuc-1 0 mM PO4- 4h TPM Replicate 2	Dnuc-1 0 mM PO4- 4h TPM Replicate 3	log2FoldChange(Dnuc-1 vs Wild type)	padj	Promoter bound by NUC-1	Gene of interest
NCU10038	glycerophosphoryl diester phosphodiesterase	1430.86	738.334	788.528	6.26703	6.66744	6.35983	-7.05093	1.46541e-185	Yes	Lipid metabolism
NCU03032	betaine lipid synthase	607.274	254.633	211.206	3.7822	4.30133	3.41187	-6.31895	2.62159e-93		Lipid metabolism
NCU03643	cutinase transcription factor 1 beta	9.44895	5.04915	4.36589	3.27922	7.59088	16.7766	0.811957	0.466808		Lipid metabolism
NCU02726	ethanolamine kinase	29.3421	36.4159	34.9553	44.0056	36.9754	32.6877	0.349462	0.173514		Lipid metabolism
NCU01747	glycerophosphocholine phosphodiesterase Gde1	191.347	135.942	72.939	32.5553	29.7816	22.349	-2.02276	4.24258e-13		Lipid metabolism
NCU05859	hypothetical protein	4.65658	4.49349	4.71611	0.676217	0.644982	0.90333	-2.45111	9.56807e-12		Lipid metabolism
NCU04930	hypothetical protein	153.209	110.411	68.1262	65.6126	69.3993	54.5388	-0.704057	0.00155873		Lipid metabolism
NCU09526	hypothetical protein	15.6381	14.128	11.0409	10.2107	7.47416	5.79532	-0.606137	0.0251688		Lipid metabolism
NCU01112	lipid binding protein	8.6292	5.43879	3.91423	3.8148	0.686987	2.43664	-1.15084	0.0719128		Lipid metabolism
NCU04809	MFS phospholipid transporter	406.843	380.172	270.134	24.1662	17.0639	15.5752	-4.01992	4.51141e-92		Lipid metabolism
NCU02302	phosphatidylserine decarboxylase	5.27639	5.59023	2.9254	5.63222	6.89937	6.27052	0.658237	0.0682419		Lipid metabolism
NCU06524	protease inhibitor	13.4964	11.3492	12.9553	11.4762	14.0985	10.7124	0.123744	0.725759		Lipid metabolism
NCU09788	endonuclease/exonuclease/phosphatase	57.7054	26.7978	20.2613	1.52182	3.21986	3.13393	-3.49311	2.31758e-20		Nuclease
NCU01045	ribonuclease T1	174.95	123.044	155.311	6.89872	9.30127	11.2046	-3.97101	3.73786e-55		Nuclease
NCU09525	secreted protein	894.771	325.683	389.539	18.1942	13.3546	16.287	-4.85213	6.09075e-54		Nuclease
NCU00597	deoxyribose-phosphate aldolase 2	33.6335	21.6352	21.2051	53.4416	82.84	150.118	2.13967	6.91772e-09	Yes	Nucleotide modification or metabolism
NCU02675	RNA-3'-phosphate cyclase	3.78966	0.986017	1.45724	9.08353	7.32734	25.8564	3.03046	0.0011112	Yes	Nucleotide modification or metabolism
NCU06261	uracil phosphoribosyltransferase	179.278	93.1275	108.73	27.8587	27.688	26.923	-2.00354	9.19245e-16	Yes	Nucleotide modification or metabolism
NCU04069	3'-phosphoadenosine 5'-phosphatase isoform B	87.4524	73.6204	59.6159	32.0318	12.9549	39.3564	-1.1664	0.00275613		Nucleotide modification or metabolism
NCU01127	DUF636 domain-containing protein	19.0724	12.6119	11.9514	14.2671	5.30373	6.35389	-0.557343	0.253951		Nucleotide modification or metabolism
NCU05005	HHE domain-containing protein	4.71682	2.95389	1.99268	1.9526	0.494255	1.40094	-1.09974	0.143911		Nucleotide modification or metabolism
NCU09856	hypothetical protein	4.88255	2.55522	2.04427	1.38492	2.19928	1.40628	-0.70913	0.121217		Nucleotide modification or metabolism
NCU01072	class II aldolase/adducin domain-containing protein	26.6722	18.384	18.4291	12.1643	14	13.085	-0.491887	0.0838243		Nucleotide-sugar or phosphate-sugar modification or metabolism
NCU04797	fructose-bisphosphatase-1	167.085	83.4576	91.9988	27.356	21.8698	19.2906	-2.11902	9.2208e-16		Nucleotide-sugar or phosphate-sugar modification or metabolism
NCU09906	hypothetical protein	39.5779	22.81	15.4191	20.0071	20.7252	23.2985	-0.0497797	0.925705		Nucleotide-sugar or phosphate-sugar modification or metabolism
NCU08226	hypothetical protein	129.201	204.814	203.468	180.07	162.229	146.763	0.0306604	0.946725		Nucleotide-sugar or phosphate-sugar modification or metabolism
NCU02322	mannose-6-phosphate isomerase	48.3755	31.7731	15.1196	19.9601	10.9225	15.1708	-0.815345	0.0499257		Nucleotide-sugar or phosphate-sugar modification or metabolism
NCU09425	NdvB protein	17.0035	11.5206	10.1654	6.36875	5.94698	6.28705	-0.847393	0.000722559		Nucleotide-sugar or phosphate-sugar modification or metabolism
NCU09403	NmrA family protein	27.997	19.17	16.2757	11.6254	6.21562	8.20529	-1.07673	0.000842403		Nucleotide-sugar or phosphate-sugar modification or metabolism
NCU06123	phosphoketolase	132.041	77.9091	62.0075	25.1891	28.2456	18.3689	-1.71338	6.10695e-11		Nucleotide-sugar or phosphate-sugar modification or metabolism
NCU05151	phosphoketolase	13.8699	9.2195	5.23506	5.45413	2.99126	3.04231	-1.08365	0.00470744		Nucleotide-sugar or phosphate-sugar modification or metabolism
NCU08549	UDP-galactose 4-epimerase	51.9414	25.4613	18.1111	9.37877	3.64104	4.74099	-2.20559	8.52828e-08		Nucleotide-sugar or phosphate-sugar modification or metabolism
NCU08228	UDP-glucose dehydrogenase	56.9284	94.3058	121.84	76.4328	68.9486	69.3237	-0.19254	0.682503		Nucleotide-sugar or phosphate-sugar modification or metabolism
NCU09631	hypothetical protein	160.666	78.8561	64.295	0.699597	1.45801	1.38182	-6.19866	2.50782e-72		Phosphatase
NCU08703	inorganic pyrophosphatase	7.32657	8.93771	5.43168	4.21614	2.2072	1.78748	-1.20839	0.018417		Phosphatase
NCU06351	phytase-1	79.6221	61.2421	54.827	12.2572	18.0175	15.1484	-1.90383	6.02732e-19		Phosphatase
NCU03077	hypothetical protein	190.254	156.244	120.865	8.52943	5.74314	8.09298	-4.17469	1.39975e-85		Phosphate starvation response regulator
NCU07580	mitotic division kinase-1	99.2435	91.8294	74.8791	85.0155	77.1816	70.7022	0.00446458	0.989293		Phosphate starvation response regulator
NCU11426	nuclease-2	223.885	219.61	141.38	44.9278	42.6397	35.403	-2.047	2.55974e-29		Phosphate starvation response regulator
NCU09315	nuclease-l	37.8958	41.3174	23.3979	2.25277	2.13515	1.87199	-3.82786	1.52713e-63		Phosphate starvation response regulator
NCU01738	phosphatase regulation	76.7937	86.3869	77.7381	66.8017	62.9794	65.4	-0.115171	0.668975		Phosphate starvation response regulator
NCU07375	MFS phosphate transporter	207.785	357.682	201.36	42.0934	47.5128	57.7571	-2.17238	2.26543e-16	Yes	Phosphate transporter
NCU01055	chromate ion transporter	162.055	119.424	118.311	1.24214	2.94008	6.70747	-4.95776	5.13065e-11		Phosphate transporter
NCU09767	membrane transporter	203.635	130.263	117.535	2.66824	2.9948	3.2343	-5.45401	5.22172e-125		Phosphate transporter
NCU09564	phosphorus-4	436.703	381.307	646.263	3.04447	0.917609	1.51138	-8.20123	0		Phosphate transporter
NCU08325	phosphorus-5	1784.99	1492.96	1353.93	4.26718	4.06851	4.35826	-8.31296	0		Phosphate transporter
NCU07623	2,2-dialkylglycine decarboxylase	0.436613	0.359362	0.661154	0.137047	1.05227	0.350894	0.232178	0.888965	Yes
NCU08904	20S-pre-rRNA D-site endonuclease NOB1	17.1417	17.6239	10.1807	17.3108	26.5548	38.0847	1.09792	0.00227082	Yes
NCU08058	3-hydroxyacyl-CoA dehydrogenase	1.43131	1.26533	0.84288	1.28125	1.02209	1.19291	0.191567	0.814173	Yes
NCU09473	3-ketoacyl-acyl carrier protein reductase	71.4591	51.0606	80.9215	34.1624	33.5	13.4203	-1.17605	0.00139008	Yes
NCU00599	37S ribosomal protein Rsm22	17.4571	17.3988	13.1774	20.364	23.8668	31.1717	0.863424	0.000907988	Yes
NCU08620	40S ribosomal protein S16	2119.04	2430.15	2817.36	3769.1	3403.76	3616.64	0.724733	0.00193537	Yes
NCU04225	60S ribosomal protein L20	21.5131	25.7448	15.9321	35.7204	42.0911	46.8578	1.19074	3.21298e-07	Yes
NCU09474	acetyltransferase	19.6327	20.1076	18.8307	15.3692	11.8632	11.84	-0.399325	0.118401	Yes
NCU05159	acetylxylan esterase	3.84036	3.445	2.24883	2.05421	2.01057	2.28879	-0.373779	0.413833	Yes
NCU06880	AhpC/TSA family protein	205.318	175.473	194.732	100.311	99.1124	94.8432	-0.781476	2.53179e-05	Yes
NCU08132	alpha-1,3-glucan synthase Ags2	122.571	123.26	64.5338	105.843	124.253	107.013	0.334975	0.258925	Yes
NCU09170	alpha-N-arabinofuranosidase II	1.36145	1.47914	1.58744	0.55839	1.35622	0.35013	-0.807392	0.310493	Yes
NCU08436	alpha/beta hydrolase	22.7558	22.9356	23.959	20.3771	18.5617	20.9209	-0.0317277	0.932808	Yes
NCU03605	amidohydrolase	193.279	165.578	136.797	99.6646	94.2283	91.4742	-0.595785	0.000555259	Yes
NCU05776	amino acid permease	0	0	0	0	0	0	0.665231	0.000403306	Yes
NCU00765	amino acid permease-2	1.99107	1.46628	2.49931	1.49664	1.55745	1.05274	-0.369954	0.581	Yes
NCU05843	ammonium transporter 1	5.3591	5.03633	4.73386	4.86233	7.4539	8.16395	0.638437	0.0657496	Yes
NCU05622	arginine-15	26.1509	25.4474	20.4829	30.5892	24.5516	21.5896	0.281429	0.226153	Yes
NCU01852	arsenical-resistance protein	5.98974	3.91695	4.05879	2.46387	2.63666	2.43987	-0.6873	0.133527	Yes
NCU04303	asparagine synthetase 2	335.22	502.354	458.378	597.308	599.004	480.446	0.54306	0.036743	Yes
NCU02956	aspartic proteinase	78.656	98.4185	78.9326	67.5976	64.5374	53.5166	-0.279565	0.229476	Yes
NCU06735	ATP dependent RNA helicase	7.35648	8.14525	6.73028	9.74953	9.59182	9.22022	0.552494	0.0121426	Yes
NCU08920	ATP-binding cassette sub-family F member 2	377.96	369.458	319.044	423.44	492.95	606.384	0.719615	0.00164378	Yes
NCU08128	benzoate 4-monooxygenase cytochrome P450	0.150132	0	0	0	0	0	-2.49863	0	Yes
NCU00792	branched-chain-amino-acid aminotransferase	128.314	116.479	113.26	118.672	113.689	105.624	0.106027	0.653103	Yes
NCU00223	bZIP transcription factor	27.0578	27.8326	25.2514	21.4332	31.9921	35.2384	0.393641	0.119338	Yes
NCU03833	calcineurin B-1	278.979	274.236	322.403	218.83	204.169	248.644	-0.198269	0.519363	Yes
NCU05154	calcium P-type ATPase-3	4.06834	4.00808	2.66804	2.94956	5.34818	2.01461	0.129681	0.823784	Yes
NCU00237	cAMP-specific phosphodiesterase	11.7745	10.4491	8.13332	10.422	9.16774	8.87984	0.108138	0.731072	Yes
NCU05955	Cel74a	18.4508	14.7435	8.43416	9.82969	11.7327	9.6406	-0.197942	0.60988	Yes
NCU05990	cell surface receptor/MFS transporter	9.78534	8.20242	8.06888	5.35098	7.51257	4.91799	-0.36219	0.23361	Yes
NCU02668	cell wall synthesis protein-Penicillium chrysogenum	438.813	419.035	426.517	402.365	422.871	370.416	0.0813656	0.753129	Yes
NCU05923	cellobiose dehydrogenase	0.144063	0.237147	0.095442	0.026378	0	0.173669	-1.00167	0	Yes
NCU05239	chitin synthase A	14.8456	14.39	11.188	6.01925	6.58488	5.39612	-0.971034	2.9581e-07	Yes
NCU06754	CHY zinc finger domain-containing protein	13.6857	12.9825	13.455	11.6279	11.8848	10.3981	-0.0586957	0.856242	Yes
NCU07314	CinY protein	21.068	19.4491	10.4245	10.6594	7.81665	6.22074	-0.837514	0.00570178	Yes
NCU09445	Cip2	0.091792	0.151102	0	0.134457	0	0.295083	1.09184	0	Yes
NCU00121	CLC channel protein	140.035	111.864	108.163	74.3983	112.954	70.3282	-0.292954	0.309207	Yes
NCU01323	cohesin complex subunit	50.4186	53.598	36.2875	37.8821	36.146	38.5066	-0.112688	0.691647	Yes
NCU02828	condensin complex component cnd2	36.9764	37.9709	22.5438	27.6426	29.0339	25.4077	-0.0405154	0.915912	Yes
NCU03319	COPII-coated vesicle protein SurF4/Erv29	351.11	360.893	358.163	296.662	282.114	244.909	-0.196512	0.382362	Yes
NCU11312	CorA family metal ion transporter	47.2322	47.942	41.6539	50.916	51.7217	48.435	0.334967	0.0635647	Yes
NCU06877	CRAL/TRIO domain-containing protein	45.2733	43.0337	31.5262	27.5575	24.0323	20.5714	-0.242749	0.318412	Yes
NCU08772	cyclin-dependent protein kinase complex component	16.5622	27.4558	14.423	23.7268	24.2509	17.8872	0.365074	0.275528	Yes
NCU08216	cystathionine beta-synthase	100.148	104.608	117.126	64.9406	77.6672	103.864	-0.192275	0.619588	Yes
NCU08352	cysteine-9	121.282	118.52	100.807	129.443	140.912	169.701	0.573895	0.00957045	Yes
NCU00780	D-lactate dehydrogenase	8.74017	6.2503	6.45481	4.35499	5.00711	5.75757	-0.30002	0.489915	Yes
NCU06365	DEAD/DEAH box helicase	8.07991	8.21623	6.47331	9.63354	9.34032	7.19205	0.390818	0.0993023	Yes
NCU06766	dicer-like-2	8.17161	8.97639	4.07683	6.85312	7.05992	6.78324	0.181871	0.654511	Yes
NCU07127	dienelactone hydrolase	99.4408	80.4131	85.1102	58.7742	56.6696	51.4925	-0.477694	0.010437	Yes
NCU08094	dihydrofolate reductase	49.4864	53.6185	61.1979	42.9517	55.6573	38.5837	-0.0897754	0.816536	Yes
NCU02701	dipeptidyl peptidase	270.699	233.124	207.76	119.061	123.542	151.708	-0.645202	0.00262074	Yes
NCU11381	diphosphomevalonate decarboxylase	99.8542	82.8917	91.3609	62.8372	63.9186	58.7694	-0.376304	0.061334	Yes
NCU02805	diphthamide biosynthesis protein 4	3.84793	3.23596	3.399	2.75697	4.43529	6.18496	0.559286	0.321907	Yes
NCU07975	DNA repair and recombination protein RAD5B	31.8688	21.7802	17.7831	18.9432	19.2724	17.0965	-0.160416	0.619777	Yes
NCU01625	DNA repair helicase RAD3	31.4621	26.9498	16.5589	26.0863	25.8275	22.9752	0.210459	0.500332	Yes
NCU11012	DNA-directed RNA polymerase I	52.2032	47.6011	54.9231	67.1005	81.8724	119.786	0.996564	0.000878683	Yes
NCU02424	DnaJ and TPR domain-containing protein	74.3232	62.7387	58.8132	38.9789	45.0653	33.6345	-0.544541	0.00504217	Yes
NCU00896	dot	58.3198	56.6107	53.436	56.3976	50.1927	38.3114	-0.0354432	0.916782	Yes
NCU00717	DUF1212 domain membrane protein	10.3713	9.18165	9.00443	7.7043	11.0299	8.66804	0.131545	0.68574	Yes
NCU09231	DUF1275 domain-containing protein	0.681929	0.400909	2.15132	0.285398	0.46957	0.31317	-1.48206	0.239916	Yes
NCU02065	DUF726 domain-containing protein	10.1359	10.449	5.97635	7.77616	7.57274	8.02374	0.0282319	0.947566	Yes
NCU10512	DUF895 domain membrane protein	39.5181	28.8006	20.2986	18.3923	30.7332	104.688	1.06349	0.352834	Yes
NCU02252	embden-meyerhof pathway-6	1901.12	1881.88	2272.8	1536.68	1918.72	1609.72	-0.0822281	0.814997	Yes
NCU04009	exosome complex exonuclease Rrp4	30.059	26.8612	22.5557	26.5861	29.2537	29.0811	0.296911	0.213153	Yes
NCU00812	exosome complex exonuclease RRP41	35.5069	30.3141	28.9804	32.4528	33.3504	44.9425	0.431131	0.114647	Yes
NCU07419	F-box domain-containing protein	16.7385	15.1127	16.2601	34.1631	34.4557	44.7168	1.43267	5.60357e-10	Yes
NCU09000	fyv-10	65.1307	61.1287	35.3222	40.2651	32.5515	28.1343	-0.471469	0.0906219	Yes
NCU06364	GDSL lipase/acylhydrolase	38.3519	37.9232	32.6423	69.7835	63.2786	72.4539	1.11378	1.33303e-09	Yes
NCU00742	glycerol-3-phosphate dehydrogenase	105.108	139.214	118.113	166.383	145.574	167.537	0.591816	0.00891188	Yes
NCU00743	glycogen debranching enzyme	338.576	352.509	242.462	222.196	160.778	197.253	-0.481328	0.0367304	Yes
NCU09281	glycosylhydrolase 31-1	8.77794	5.80317	3.50173	5.16392	5.1865	4.59686	-0.0526987	0.923911	Yes
NCU08131	glycosylhydrolase family 13-1	706.957	658.285	558.815	536.868	577.588	535.057	-0.0248949	0.928614	Yes
NCU07484	glycosylhydrolase family 18-8	10.9632	5.94505	6.13561	0.971072	1.11284	0.667968	-2.86537	2.34537e-21	Yes
NCU17177	glycylpeptide N-tetradecanoyltransferase	331.059	286.118	271.475	203.874	182.802	170.269	-0.482952	0.00427852	Yes
NCU08271	GTP-binding protein yptV5	3.71821	3.21809	3.04739	1.90907	1.94004	1.57113	-0.690063	0.0523445	Yes
NCU03661	GTPase-activating protein GYP7	24.3863	21.6549	20.3386	20.2449	18.8301	12.3681	-0.185941	0.548396	Yes
NCU02035	helix-hairpin-helix domain-containing protein	2.23942	1.52063	1.23634	1.76316	1.61914	1.12485	0.0552974	0.946739	Yes
NCU04589	heterokaryon incompatibility protein 6	4.42156	5.68631	3.45236	4.53948	6.50159	5.13986	0.452699	0.211964	Yes
NCU00790	high affinity potassium transporter-1	38.2538	43.9596	31.3364	27.8322	20.157	13.7591	-0.696321	0.0126249	Yes
NCU00059	hypothetical protein	7.81732	4.2623	3.23412	10.7261	17.5684	24.7061	2.03565	7.44885e-08	Yes
NCU00071	hypothetical protein	0	0	0	0	0	0	0	0	Yes
NCU00120	hypothetical protein	21.8625	20.4875	12.3316	17.8448	18.7625	14.4302	0.106917	0.763781	Yes
NCU00307	hypothetical protein	0	2.64073	0	0	5.15499	0	1.12703	0	Yes
NCU00345	hypothetical protein	14.6199	12.6985	7.95663	11.249	14.6581	12.2694	0.327113	0.285166	Yes
NCU00448	hypothetical protein	5.49106	4.54564	4.62613	4.27738	4.0288	4.38751	-0.0125437	0.978187	Yes
NCU00529	hypothetical protein	0	0	0	0	0	0	0	0	Yes
NCU00545	hypothetical protein	29.5585	27.1268	25.7143	21.9469	35.9625	26.0622	0.218279	0.491633	Yes
NCU00547	hypothetical protein	0.202658	0.291902	0.850316	0.185534	0.48842	0.203588	-0.504356	0.742193	Yes
NCU00576	hypothetical protein	39.6349	38.357	34.6557	38.254	34.345	25.6044	-0.0146666	0.966776	Yes
NCU00577	hypothetical protein	27.7659	29.334	22.7693	34.2066	29.0642	32.7726	0.46454	0.0279837	Yes
NCU00607	hypothetical protein	0	0.351444	0.94294	0	0.171514	0	-2.76277	0	Yes
NCU00666	hypothetical protein	7.95149	9.31482	8.77045	5.91612	7.13144	6.52564	-0.227547	0.50942	Yes
NCU00770	hypothetical protein	41.7458	35.5098	22.8238	27.3735	30.2046	26.2258	-0.0442735	0.907218	Yes
NCU00811	hypothetical protein	443.447	413.642	448.428	592.991	656.154	508.65	0.608343	0.0014107	Yes
NCU00854	hypothetical protein	10.2868	7.83488	5.56048	7.14049	7.77059	5.5526	-0.00510191	0.992722	Yes
NCU00875	hypothetical protein	0.316	0.780268	1.00488	0.555453	1.06621	0.914258	0.421581	0.710276	Yes
NCU00894	hypothetical protein	104.617	117.229	121.036	114.314	128.685	133.452	0.319555	0.213991	Yes
NCU00970	hypothetical protein	0.224935	0	0.198586	1.97693	0.542675	0.633272	3.10101	0	Yes
NCU01324	hypothetical protein	54.3793	44.0517	27.3694	21.0254	23.7516	17.0251	-0.815831	0.00131782	Yes
NCU01397	hypothetical protein	13.4606	16.1166	15.7426	13.6839	11.2225	8.21597	-0.281214	0.409648	Yes
NCU01447	hypothetical protein	68.4107	57.8765	62.2774	54.5339	50.8818	47.926	-0.111487	0.673761	Yes
NCU01458	hypothetical protein	10.672	11.7426	8.43462	18.3475	31.6766	48.0302	1.8906	5.89155e-07	Yes
NCU01493	hypothetical protein	30.4877	25.1545	26.1445	12.6044	12.872	13.4136	-0.878593	8.2506e-05	Yes
NCU01499	hypothetical protein	20.9906	24.1669	16.3913	28.3143	19.9362	20.0685	0.345176	0.199855	Yes
NCU01505	hypothetical protein	0	0.065468	0.351308	0.873848	0.766805	0.639256	2.55389	0	Yes
NCU01509	hypothetical protein	22.8403	24.2493	18.9874	24.3441	17.9541	17.379	0.0437967	0.902321	Yes
NCU01568	hypothetical protein	9.95758	11.4652	9.91572	13.4908	14.799	11.4727	0.526691	0.0401279	Yes
NCU01688	hypothetical protein	0	0	0	0	0	0	0	0	Yes
NCU01697	hypothetical protein	26.9035	36.6763	21.4186	25.0715	29.9106	30.1596	0.20787	0.546099	Yes
NCU01879	hypothetical protein	34.0862	36.8267	39.7745	41.1412	37.4479	29.4209	0.136131	0.672785	Yes
NCU01880	hypothetical protein	4.96393	1.30267	3.17738	1.26455	2.65854	2.19705	-0.420615	0.611869	Yes
NCU01927	hypothetical protein	50.6787	47.576	40.3816	36.9523	37.8585	29.9165	-0.259327	0.250923	Yes
NCU02099	hypothetical protein	131.839	140.677	141.375	170.847	162.701	102.15	0.243918	0.421936	Yes
NCU02324	hypothetical protein	0.072143	0.019793	0	0.07045	0.15455	0.231916	2.61767	0	Yes
NCU02385	hypothetical protein	29.5574	28.3658	23.5409	27.3261	38.3913	36.4593	0.528632	0.0369635	Yes
NCU02461	hypothetical protein	0	22.4928	0	2.29488	0	21.828	0.423541	0.955096	Yes
NCU02593	hypothetical protein	0.24417	0.401936	0.323524	0.17883	0.098078	0.588697	0.0457148	0	Yes
NCU02613	hypothetical protein	9.91622	11.1662	7.23594	11.4939	13.1155	9.54017	0.465986	0.0685282	Yes
NCU02643	hypothetical protein	0.655157	0	0	0.319892	0	2.10613	2.27161	0	Yes
NCU02644	hypothetical protein	23.9691	37.2525	33.095	45.3488	59.1221	96.621	1.00403	3.75817e-05	Yes
NCU02674	hypothetical protein	11.1325	14.5708	11.4576	23.5876	28.9086	39.0981	1.50528	3.7016e-08	Yes
NCU02784	hypothetical protein	144.513	120.898	148.229	121.411	124.271	130.227	0.0471925	0.897426	Yes
NCU02786	hypothetical protein	84.699	51.5138	0	30.3912	46.3209	37.5913	-0.638822	0.000115005	Yes
NCU02854	hypothetical protein	0.261265	0.860155	0	0.765404	0.104945	0.104986	0.00602484	0	Yes
NCU03210	hypothetical protein	16.796	15.6978	19.1841	17.5734	18.6334	16.0696	0.193142	0.563021	Yes
NCU03270	hypothetical protein	10.3044	12.6945	15.0333	14.5096	12.8177	15.1736	0.334582	0.369378	Yes
NCU03271	hypothetical protein	6.83775	5.88669	3.33241	4.37479	3.78838	3.28456	-0.276635	0.602507	Yes
NCU03546	hypothetical protein	56.3869	46.7936	30.1034	17.9259	18.4103	14.9183	-1.16943	6.99145e-08	Yes
NCU03547	hypothetical protein	7.88627	0	2.32206	0	0	0	-2.93275	0	Yes
NCU03553	hypothetical protein	0	0	2.13054	3.53301	0	0	0.755897	0	Yes
NCU03614	hypothetical protein	8.44178	0	6.39161	0.883253	0.968823	1.93841	-1.76537	0	Yes
NCU03882	hypothetical protein	0	0	0	15.5814	13.4754	9.77546	-0.65747	0.00180669	Yes
NCU03950	hypothetical protein	24.5145	32.8339	24.6975	31.8134	29.9218	32.301	0.389134	0.123147	Yes
NCU04073	hypothetical protein	56.1202	52.021	23.1313	62.9592	57.1145	58.7897	0.671779	0.0297514	Yes
NCU04082	hypothetical protein	59.4168	40.7534	39.3635	27.1981	27.1812	25.8655	-0.595057	0.200166	Yes
NCU04085	hypothetical protein	2.10236	2.44289	1.47474	2.12851	1.63927	1.83869	0.0985738	0.896838	Yes
NCU04106	hypothetical protein	67.2951	70.0099	65.9834	35.3334	38.2168	47.3123	-0.515831	0.0425386	Yes
NCU04107	hypothetical protein	0.504856	0	1.78382	0	0.40558	0	-2.33213	0	Yes
NCU04226	hypothetical protein	1.023	1.22002	3.34846	0.182603	1.51119	1.4727	-0.677115	0.691335	Yes
NCU04254	hypothetical protein	12.2117	11.5378	7.42951	10.348	10.122	9.27988	0.139546	0.638891	Yes
NCU04484	hypothetical protein	0.344879	0.126312	0.237231	0.842988	0.554794	0.894176	1.91181	0.0131715	Yes
NCU04488	hypothetical protein	164.812	139.101	165.852	120.547	138.074	138.483	-0.0554853	0.882189	Yes
NCU04619	hypothetical protein	5.09421	5.13697	4.85747	6.0042	5.47469	7.53744	0.53155	0.0879316	Yes
NCU04622	hypothetical protein	59.0904	59.4865	53.0315	25.4667	29.4107	37.7804	-0.685643	0.00698483	Yes
NCU04630	hypothetical protein	0.673435	0.893011	0.561818	0.411021	0.480897	0.270611	-0.686434	0.403484	Yes
NCU04761	hypothetical protein	64.9605	61.4394	40.7666	43.9476	39.7223	40.9373	-0.215535	0.406073	Yes
NCU04861	hypothetical protein	1.75078	1.47167	0.921331	0.845757	1.0474	0.628685	-0.512266	0.406689	Yes
NCU04906	hypothetical protein	70.965	60.3058	65.2127	55.4671	63.0113	65.463	0.097698	0.763781	Yes
NCU04927	hypothetical protein	11.4784	11.31	8.51694	10.5685	10.9074	9.1458	0.164672	0.565029	Yes
NCU04984	hypothetical protein	3.03472	4.29305	1.4241	5.20929	4.87592	5.41135	1.03899	0.0375312	Yes
NCU05060	hypothetical protein	8.32809	8.25088	7.04994	7.37024	11.6153	12.4565	0.61651	0.0570364	Yes
NCU05155	hypothetical protein	0	0	0	0.51188	0.224588	0	3.55666	0	Yes
NCU05173	hypothetical protein	0.138727	0.03806	0.204236	0	0.185745	0	-0.920892	0	Yes
NCU05202	hypothetical protein	10.8234	14.1012	7.97519	19.7977	14.7248	16.2604	0.827451	0.00266778	Yes
NCU05203	hypothetical protein	24.9522	24.9481	19.0086	32.7786	24.6533	21.7358	0.39206	0.115328	Yes
NCU05315	hypothetical protein	39.0513	30.7321	30.4515	27.7573	20.2142	12.4637	-0.552149	0.0809303	Yes
NCU05321	hypothetical protein	0.047157	1.08677	0.291586	0.587143	0.340954	0.189494	-0.187442	0.921191	Yes
NCU05373	hypothetical protein	20.9474	25.6941	19.103	28.6294	25.3332	22.5071	0.406766	0.0803521	Yes
NCU05375	hypothetical protein	64.7892	68.446	38.4765	58.0079	62.7353	63.9317	0.320094	0.248681	Yes
NCU05389	hypothetical protein	14.9843	15.5587	10.0187	15.4825	14.6305	16.5631	0.412222	0.09878	Yes
NCU05391	hypothetical protein	6.08216	3.05922	4.47711	2.96972	4.34322	4.88804	0.0475682	0.967844	Yes
NCU05463	hypothetical protein	0	0	0	0	0.921772	0	3.1662	0	Yes
NCU05466	hypothetical protein	0	0.094669	0	0	0	0	-1.72454	0	Yes
NCU05555	hypothetical protein	3.49611	4.65165	3.13466	3.90822	3.06203	3.10549	0.0284318	0.954019	Yes
NCU05581	hypothetical protein	40.7066	29.719	21.0254	10.4234	12.6813	11.8372	-1.17195	6.13463e-06	Yes
NCU05631	hypothetical protein	1.95073	1.73925	0	0.981551	2.7955	0.507995	0.427569	0.815197	Yes
NCU05639	hypothetical protein	2.23778	0.54172	0.813936	0.096409	0.317248	0.317373	-2.06888	0	Yes
NCU05842	hypothetical protein	5.44672	7.18154	6.2126	3.44697	6.45729	5.52486	-0.100996	0.861509	Yes
NCU05865	hypothetical protein	9.19713	6.40255	5.16299	7.14519	9.90898	11.8471	0.699601	0.0455806	Yes
NCU05903	hypothetical protein	2.28746	0.451857	1.61647	0.603123	1.17609	0.588279	-0.691138	0.538475	Yes
NCU05953	hypothetical protein	0.899982	0.606065	1.15634	0.599226	0.328639	0.986306	-0.284401	0.831668	Yes
NCU06060	hypothetical protein	0.114587	0.188625	0.101218	0.251771	0	0.184181	0.313377	0	Yes
NCU06227	hypothetical protein	6.1	6.22724	5.30478	15.706	13.1819	18.7545	1.63677	1.24775e-12	Yes
NCU06243	hypothetical protein	6.81055	8.61593	8.91255	10.0223	7.44705	6.6391	0.156338	0.737855	Yes
NCU06252	hypothetical protein	9.66345	11.8791	8.33366	9.02995	12.4813	13.6914	0.442381	0.148538	Yes
NCU06395	hypothetical protein	16.7402	11.1206	15.6128	14.4389	11.4687	13.1805	0.0341253	0.946725	Yes
NCU06437	hypothetical protein	12.1202	13.301	10.096	11.5139	13.3525	9.38742	0.137096	0.647695	Yes
NCU06464	hypothetical protein	1251.91	1146.44	1393.98	1418.92	1443.5	1806.01	0.48772	0.0641842	Yes
NCU06531	hypothetical protein	0.687605	0.463046	1.21477	0.778296	0.301305	0.251186	-0.684384	0.570087	Yes
NCU06730	hypothetical protein	5.07343	0.347981	1.49384	3.71579	2.71718	4.07738	0.860767	0.553013	Yes
NCU06734	hypothetical protein	13.1361	9.77789	9.87079	10.9285	12.4476	9.38806	0.191393	0.504579	Yes
NCU06744	hypothetical protein	21.739	20.3386	21.999	20.3457	19.9294	14.8232	-0.0409439	0.911872	Yes
NCU06815	hypothetical protein	36.2574	20.4033	32.0017	21.683	37.2327	23.9428	0.151924	0.706689	Yes
NCU06878	hypothetical protein	8.23202	6.88142	7.3041	3.78846	3.5091	4.61137	-0.718697	0.0632046	Yes
NCU06901	hypothetical protein	0	0	0.337694	0	0	0	-1.98981	0	Yes
NCU06908	hypothetical protein	18.5622	22.2751	15.0189	16.2336	14.4356	14.3707	-0.112798	0.710575	Yes
NCU07032	hypothetical protein	2.50391	1.75395	2.91767	1.01448	2.22553	1.79825	-0.332134	0.639054	Yes
NCU07065	hypothetical protein	3.48551	2.3963	2.82531	2.49273	2.1742	1.61482	-0.283349	0.570797	Yes
NCU07079	hypothetical protein	48.4909	35.892	33.5415	36.8178	36.4474	24.7272	-0.0474726	0.883161	Yes
NCU07104	hypothetical protein	0	0	0	0	0	0	0	0	Yes
NCU07106	hypothetical protein	0	0	0	0	0	0	0	0	Yes
NCU07166	hypothetical protein	10.1954	10.3085	6.98731	18.2493	24.8893	36.2714	1.75399	1.26204e-08	Yes
NCU07181	hypothetical protein	5.89295	7.15108	9.74349	8.52135	9.28621	8.68268	0.381698	0.378738	Yes
NCU07270	hypothetical protein	0.673802	0.554585	0.520792	0.740241	0.473641	0.744586	0.366979	0.779774	Yes
NCU07293	hypothetical protein	84.0165	115.338	64.5957	82.1216	112.688	106.721	0.40067	0.186224	Yes
NCU07316	hypothetical protein	5.06369	0	3.98703	2.34013	14.6151	3.30091	1.32685	0.635982	Yes
NCU07321	hypothetical protein	61.4758	63.7123	59.3487	52.0154	40.9344	32.4343	-0.378793	0.139251	Yes
NCU07327	hypothetical protein	12.5162	12.32	9.25091	7.33353	4.76073	5.83009	-0.726882	0.0113894	Yes
NCU07421	hypothetical protein	65.7689	53.7239	60.412	46.9754	42.3029	43.06	-0.255248	0.30613	Yes
NCU07429	hypothetical protein	0	0.280876	0	0	0	0	-1.72454	0	Yes
NCU07485	hypothetical protein	88.9597	63.0008	73.4699	4.0611	5.90711	4.65005	-3.75898	6.73726e-51	Yes
NCU07645	hypothetical protein	0	0	0.229967	0	0	0	-2.57933	0	Yes
NCU07695	hypothetical protein	1.91188	4.51288	0.276347	4.1798	0.769156	5.81289	0.239172	0.469595	Yes
NCU07747	hypothetical protein	126.544	133.055	132.18	130.367	145.438	112.716	0.167663	0.513017	Yes
NCU07751	hypothetical protein	0	0	0	0	0	0	0	0	Yes
NCU07977	hypothetical protein	0	0	0	0.09899	0	0	0.945013	0	Yes
NCU07981	hypothetical protein	0.086605	0.047521	0.102001	0.084573	0.092766	0.069602	0.241041	0	Yes
NCU08059	hypothetical protein	0	0	0	0	0	0	0	0	Yes
NCU08093	hypothetical protein	766.06	636.038	781.667	548.664	475.907	448.477	-0.389448	0.0935016	Yes
NCU08186	hypothetical protein	1.581	1.85895	1.39654	1.48876	1.63299	0	-0.471559	0	Yes
NCU08188	hypothetical protein	0.259684	0.961819	0.34408	0.28529	0.521547	0.156526	-0.532025	0.731348	Yes
NCU08321	hypothetical protein	0	0	6.18977	0	0	0	-2.57933	0	Yes
NCU08337	hypothetical protein	0.327579	0.754934	0.28936	0.719757	0.105265	0.421226	0.0601852	0.974468	Yes
NCU08338	hypothetical protein	28.3305	24.0044	17.4287	19.4222	17.8148	13.1063	-0.27207	0.336843	Yes
NCU08558	hypothetical protein	0	0	0.033754	0.027987	0.030698	0.092131	2.25036	0	Yes
NCU08564	hypothetical protein	1.21667	0.959673	0.716478	1.07673	1.09959	1.34448	0.496785	0.482158	Yes
NCU08599	hypothetical protein	4.31637	5.04631	2.15822	5.42764	4.13725	2.95587	0.0804659	0.811915	Yes
NCU08600	hypothetical protein	19.1981	22.8871	15.2406	14.4232	16.1898	15.0312	-0.128248	0.666431	Yes
NCU08619	hypothetical protein	2.65662	5.26742	3.60175	1.86783	1.63392	2.27217	-0.836949	0.185213	Yes
NCU08621	hypothetical protein	117.365	137.26	133.134	111.102	90.8663	85.6308	-0.253511	0.331815	Yes
NCU08630	hypothetical protein	0.77012	0.986005	0.075586	0.689379	0.481196	0.275078	-0.114988	0.950663	Yes
NCU08631	hypothetical protein	3.0152	2.74761	3.13903	5.59972	2.76832	3.89449	0.647125	0.266862	Yes
NCU08644	hypothetical protein	1.34805	2.21907	0.926155	0.87761	0.721974	0.601882	-0.831554	0.480137	Yes
NCU08820	hypothetical protein	85.2334	88.6415	57.3301	53.0136	53.1227	39.4849	-0.468794	0.0354614	Yes
NCU08839	hypothetical protein	3.4202	3.57746	2.51764	2.42668	3.40593	2.3765	-0.0178567	0.975375	Yes
NCU08855	hypothetical protein	59.6396	49.1348	45.9562	29.5284	27.6628	25.0779	-0.717197	9.04568e-05	Yes
NCU08999	hypothetical protein	29.1076	28.8367	27.7527	21.8293	23.2313	23.8972	-0.0980055	0.758447	Yes
NCU09087	hypothetical protein	1.95711	2.94245	1.59047	2.63743	2.47368	2.76825	0.48037	0.229476	Yes
NCU09089	hypothetical protein	0	0	0	0	0	0	0.79281	0.0084973	Yes
NCU09167	hypothetical protein	1.54776	0.534219	0.17641	0.511939	0.280768	0.401255	-0.655357	0.515146	Yes
NCU09247	hypothetical protein	5.53714	6.9311	6.87814	9.88506	14.5496	18.9127	1.35904	1.95734e-05	Yes
NCU09355	hypothetical protein	45.1835	44.9845	37.9262	35.9295	26.1587	20.6246	-0.447699	0.0777824	Yes
NCU09363	hypothetical protein	11.1558	11.0592	7.40167	8.89683	9.36043	8.24839	0.0424557	0.921191	Yes
NCU09413	hypothetical protein	0	0.33061	0	0.882573	0.53782	0.538032	2.70634	0	Yes
NCU09415	hypothetical protein	11.8934	12.3466	11.6416	14.361	16.1827	13.1751	0.469818	0.0540453	Yes
NCU09448	hypothetical protein	0	0	0	0	0	0	0	0	Yes
NCU09490	hypothetical protein	0.446344	0.052482	1.01384	0.093401	0.153674	0.20498	-1.6078	0	Yes
NCU09576	hypothetical protein	6.94675	5.65862	4.35691	5.79845	6.10656	6.90816	0.363166	0.241992	Yes
NCU09577	hypothetical protein	0	0	0	0	0	0	0	0	Yes
NCU09578	hypothetical protein	0	0	0	0	0	0	0	0	Yes
NCU09612	hypothetical protein	1.61935	1.33283	1.71651	1.30462	0.520366	0.650714	-0.7321	0.550841	Yes
NCU09627	hypothetical protein	3.45532	4.12833	6.89203	6.69406	6.08896	3.67273	0.327832	0.625393	Yes
NCU09629	hypothetical protein	20.4995	16.9437	15.2045	17.6429	15.9473	9.80153	-0.0944911	0.80701	Yes
NCU09650	hypothetical protein	1.33581	0.824594	2.06493	1.71211	0.804847	0.536776	-0.31267	0	Yes
NCU09722	hypothetical protein	25.5908	27.8503	23.872	19.1367	18.9744	17.9733	-0.273181	0.233567	Yes
NCU09734	hypothetical protein	2.65394	1.88818	1.90723	1.21896	1.30092	0.867619	-0.735348	0.13657	Yes
NCU09736	hypothetical protein	18.6216	15.6693	13.2021	18.4132	15.3498	13.9902	0.204504	0.449383	Yes
NCU09743	hypothetical protein	0	0	0	0	0	0	0	0	Yes
NCU09807	hypothetical protein	6.94252	5.90739	5.77703	7.22176	8.6893	6.22641	0.437089	0.0661997	Yes
NCU09823	hypothetical protein	7.42978	4.85377	4.97372	4.90474	7.11969	7.95256	0.423505	0.270302	Yes
NCU09832	hypothetical protein	2.334	2.29176	2.09786	1.94934	2.03951	1.80995	-0.0238815	0.968325	Yes
NCU09846	hypothetical protein	6.61925	6.10243	4.74781	6.27829	5.56753	6.20865	0.250953	0.351539	Yes
NCU10044	hypothetical protein	16.6789	18.2504	15.1195	17.4153	16.993	16.3375	0.211258	0.416563	Yes
NCU10056	hypothetical protein	0	1.34127	0	0.397841	0	0.436555	-0.460692	0	Yes
NCU10165	hypothetical protein	6.55434	6.4363	5.33105	7.62271	7.57923	8.20782	0.553288	0.0440518	Yes
NCU10239	hypothetical protein	6.69343	4.38557	5.05675	3.16068	3.53764	4.03449	-0.385908	0.33163	Yes
NCU10673	hypothetical protein	50.5675	48.6845	32.7837	33.8078	44.9097	41.7583	0.0758828	0.863675	Yes
NCU10788	hypothetical protein	0	0	0	9.27036	0	7.21181	0.284989	0.294942	Yes
NCU11041	hypothetical protein	33.1031	32.608	33.858	23.1352	42.4158	22.2816	-0.00520044	0.992517	Yes
NCU11043	hypothetical protein	3.28106	5.1168	5.94906	4.67963	5.54918	5.13501	0.263699	0.722928	Yes
NCU11338	hypothetical protein	851.906	910.773	906.462	1029.61	1071.18	757.65	0.273767	0.26194	Yes
NCU11396	hypothetical protein	0.402182	0	0	0	0.064619	0.323223	0.313083	0	Yes
NCU12075	hypothetical protein	0.149132	0.859221	1.31733	0.109225	0.359419	0.119854	-1.87483	0.170774	Yes
NCU12077	hypothetical protein	0	0	0	0	0	0	0	0	Yes
NCU12078	hypothetical protein	0	0	0	0	0	0	0	0	Yes
NCU12111	hypothetical protein	31.0097	26.0588	26.5468	19.9561	17.5375	15.305	-0.475811	0.0256384	Yes
NCU16372	hypothetical protein	2.11122	3.02204	2.8379	1.47903	1.03239	0.442625	-1.26815	0.0678925	Yes
NCU16406	hypothetical protein	0	0	0	0	0	0	0	0	Yes
NCU16616	hypothetical protein	1.20881	6.30124	3.91519	3.54134	1.94221	1.61915	-0.530233	0.710575	Yes
NCU16617	hypothetical protein	4.21561	3.0249	4.6786	1.66251	1.38939	1.04245	-1.367	0.0169465	Yes
NCU16634	hypothetical protein	134.616	149.811	160.669	88.2245	102.154	84.8228	-0.51735	0.0278799	Yes
NCU16685	hypothetical protein	4.10699	1.0401	3.9069	1.77393	1.35359	0.677062	-1.08572	0.200122	Yes
NCU16708	hypothetical protein	2.99289	2.13732	1.78839	2.12753	2.93473	2.40531	0.317192	0.531289	Yes
NCU16807	hypothetical protein	49.6885	57.421	61.6253	53.5464	55.1051	44.5048	0.0330308	0.937668	Yes
NCU16848	hypothetical protein	0	0	0	0	0	0	0.148097	0.913685	Yes
NCU16906	hypothetical protein	0.771659	0.141139	0.757366	0	0	0.068907	-4.3629	0	Yes
NCU16912	hypothetical protein	0	0	0.053239	0.17657	0	0	1.75142	0	Yes
NCU16947	hypothetical protein	18.1474	13.2236	15.2213	12.5291	10.5329	8.63032	-0.371225	0.196707	Yes
NCU17049	hypothetical protein	15.3962	24.7077	0	9.41572	12.9268	3.01687	-0.434905	0.901289	Yes
NCU17250	hypothetical protein	0.179177	0	0	0.262459	0.143943	0	1.38633	0	Yes
NCU06745	integral membrane protein	4.73581	4.87119	0.944526	5.18659	2.29851	3.26861	0.361177	0.160444	Yes
NCU04108	isoamyl alcohol oxidase	219.351	215.628	176.02	127.274	135.553	132.943	-0.427691	0.0149411	Yes
NCU10760	jumonji domain-containing protein 5	9.10554	10.4923	8.16695	9.67848	8.89054	10.0199	0.237784	0.450469	Yes
NCU06578	KapG	106.671	91.802	68.0519	72.3163	82.0454	82.3928	0.0393614	0.911055	Yes
NCU07064	L-galactonate dehydratase	22.6452	11.9119	13.1315	3.46259	3.97958	4.54584	-1.7783	1.77138e-08	Yes
NCU04983	lathosterol oxidase	158.441	146.041	199.888	127.607	144.553	115.085	-0.213206	0.510545	Yes
NCU06242	lectin family integral membrane protein	146.57	141.585	147.512	138.158	136.834	144.032	0.131665	0.620868	Yes
NCU07486	LysM domain-containing protein	15.2482	7.6497	8.72291	0.10636	0.466657	0.11671	-5.33552	7.72917e-12	Yes
NCU08070	meiotically up-regulated 182 protein	23.8705	20.7597	18.7313	26.988	26.0341	27.3792	0.54233	0.00561527	Yes
NCU07986	membrane protein TMS1	106.953	104.072	88.4946	115.402	98.0756	84.7864	0.182968	0.426275	Yes
NCU07133	metallo-beta-lactamase superfamily protein	26.1191	12.7764	15.2316	1.37459	1.25647	1.6969	-3.43261	6.2132e-28	Yes
NCU07200	metalloprotease 1	83.0978	81.4827	113.895	84.5914	68.521	191.421	0.508884	0.564596	Yes
NCU04942	methionine permease	46.1784	66.6653	42.0096	82.2285	128.807	257.79	1.82913	0.00719379	Yes
NCU07985	MFS transporter	89.216	70.5753	66.0268	61.675	55.2982	46.2901	-0.275709	0.220297	Yes
NCU09538	microsomal dipeptidase	96.9302	90.3376	94.0369	79.0528	71.7511	66.2662	-0.190525	0.412042	Yes
NCU11313	microsomal signal peptidase Spc12	234.472	184.838	241.876	158.97	122.862	129.019	-0.508109	0.0439791	Yes
NCU06277	microtubule associated protein	53.4415	54.7494	35.2002	45.9846	36.625	27.6606	-0.183579	0.575657	Yes
NCU02623	mitochondrial hypoxia responsive domain-containing protein	380.618	397.284	435.95	401.139	408.048	296.578	0.0363681	0.921726	Yes
NCU02063	mitochondrial intermediate peptidase	28.2048	31.9733	23.029	30.6268	33.4085	35.0905	0.454619	0.0392834	Yes
NCU10043	mitotic spindle checkpoint component mad3	0	0	0.054573	0	0	0.186354	-0.226337	0.428218	Yes
NCU08353	mRNA 3'-end-processing protein yth-1	9.93698	10.2515	6.67341	7.57695	6.616	7.0015	-0.137624	0.746201	Yes
NCU00711	multidrug resistance protein fnx1	5.38639	4.78569	3.87569	5.01616	6.56243	10.1485	0.849555	0.022953	Yes
NCU11188	mutagen sensitive-9	16.4414	14.4073	8.44024	11.52	13.5354	11.6141	0.11564	0.754778	Yes
NCU00548	MutT/nudix family protein	25.3073	17.4005	25.5897	12.8374	14.4124	17.7995	-0.411718	0.296021	Yes
NCU01252	MYND domain-containing protein	20.1729	22.7838	17.6681	21.6528	20.4508	21.542	0.266256	0.239379	Yes
NCU04074	NADH:ubiquinone oxidoreductase 30.4	401.736	432.21	447.319	360.42	342.629	359.25	-0.0870815	0.77323	Yes
NCU04044	NADH:ubiquinone oxidoreductase 51kD subunit	566.76	508.213	527.472	412.371	400.453	429.2	-0.176488	0.457148	Yes
NCU10775	NADPH oxidase-2	107.694	134.777	134.41	122.686	139.724	89.9339	0.0580014	0.883756	Yes
NCU03273	NF-X1 finger transcription factor	24.8308	29.2937	22.3275	32.6263	33.0421	23.1454	0.400746	0.0840047	Yes
NCU08092	nipsnap family protein	160.894	129.36	102.797	53.1384	46.0156	38.8854	-1.31036	5.68313e-12	Yes
NCU12087	nitrilase	4.10413	4.0806	2.17518	3.70323	1.76723	1.79432	-0.307869	0.583431	Yes
NCU02428	nucleolar essential protein 1	74.4068	79.9649	94.5138	115.697	143.452	143.303	0.991882	1.08553e-06	Yes
NCU01652	O-acetylhomoserine	163.868	148.702	166.939	66.043	124.444	118.971	-0.43826	0.208849	Yes
NCU02815	osmotic-1	111.197	125.561	71.2056	106.475	96.5665	84.5629	0.105721	0.750112	Yes
NCU01929	PAB-dependent poly(A)-specific ribonuclease subunit pan-3	96.5444	86.6565	58.6239	83.7122	87.4432	78.2773	0.252221	0.302069	Yes
NCU04591	pentachlorophenol monooxygenase	8.06697	4.15701	3.28407	5.52294	4.7337	2.93154	-0.0238965	0.97047	Yes
NCU10166	peptidyl-prolyl cis-trans isomerase-like 4	13.85	13.2513	7.21412	12.6199	13.1985	11.9894	0.352774	0.279495	Yes
NCU03509	permease general amino acid	214.025	215.734	175.261	164.533	168.152	131.468	-0.192109	0.366925	Yes
NCU04301	peroxin 19	94.748	86.4768	79.5655	65.2594	55.3929	51.7074	-0.407499	0.0336163	Yes
NCU05564	peroxin 31	21.6573	18.9155	16.8264	12.0022	10.672	9.59216	-0.0914688	0.785705	Yes
NCU07489	phosphatase-Z-like-1	71.6984	79.4478	72.2051	82.7926	82.9168	99.2247	0.412227	0.0803521	Yes
NCU07443	phospholipid-translocating P-type ATPase domain-containing protein	36.4581	36.3827	19.4643	31.4946	33.0796	25.9017	0.181073	0.592604	Yes
NCU01376	phosphorus-2	4082.06	2843.02	2439.88	10.8029	11.1008	11.496	-7.92149	0	Yes
NCU08643	phosphorus-3	638.564	232.559	261.16	1.40166	2.01051	2.24792	-7.41636	6.27341e-104	Yes
NCU08852	poly(ADP-ribose) polymerase	7.57495	4.23489	9.68959	16.9054	9.01326	2.18241	0.509879	0.713256	Yes
NCU03946	polyadenylate-binding protein 2	37.7025	44.7522	45.1313	53.4945	44.0068	42.0441	0.328534	0.214321	Yes
NCU04304	porin	2625.07	2459.65	2500.15	2024.96	2003.87	2050.9	-0.129769	0.59331	Yes
NCU03426	pps1 dual specificty phosphatase	13.2873	10.8085	10.0807	5.4209	6.98923	5.2682	-0.757267	0.000738647	Yes
NCU02716	pre-mRNA splicing factor	73.4208	65.6948	47.4255	64.6759	61.4122	61.6544	0.215829	0.373149	Yes
NCU02803	pre-mRNA-splicing ATP-dependent RNA helicase prp-28	21.9698	23.7275	16.4973	17.8502	16.5912	12.9855	-0.197378	0.487964	Yes
NCU01954	pre-mRNA-splicing factor cwc-24	21.6372	29.02	20.6567	20.9235	20.4328	20.1018	-0.0223336	0.955222	Yes
NCU06549	pyridoxine-2	124.044	166.414	134.787	215.005	179.342	181.966	0.623511	0.00366632	Yes
NCU00895	RAB GTPase Ypt5	194.394	187.943	178.841	203.885	158.647	149.614	0.0524976	0.864884	Yes
NCU02524	rho GAP domain-containing protein	20.7842	19.009	14.3032	15.4769	14.974	14.9071	-0.0503744	0.867515	Yes
NCU01449	riboflavin-3	1.09855	0.312482	0	0	0.690689	0	-1.69358	1.09274e-16	Yes
NCU00634	ribosomal protein L14	1121.85	1482.48	1754.93	2042.46	2158.27	2517.39	0.798431	0.0047409	Yes
NCU06594	SAC3/GANP domain-containing protein	22.6548	20.0537	16.5595	29.2491	27.5941	25.3966	0.670378	0.00016662	Yes
NCU04483	sedoheptulose-1,7-bisphosphatase	56.9736	57.5943	41.1	58.6326	43.6576	49.956	0.16995	0.568496	Yes
NCU00665	Ser/Thr protein phosphatase	95.3746	77.6174	59.544	64.035	65.4068	52.9969	-0.147863	0.591114	Yes
NCU06249	serine/threonine protein kinase-40	34.2224	41.8072	26.0699	30.3829	30.5973	27.8214	-0.000822087	0.997838	Yes
NCU00968	SIL1	3.44657	0.959588	0	0.855237	0.939535	0	-0.27652	0.173514	Yes
NCU04252	SNARE docking complex subunit	146.634	147.778	108.03	120.066	100.347	90.7512	-0.174968	0.473109	Yes
NCU02826	sodium/calcium exchanger protein	18.4039	21.2911	21.8659	18.2604	18.9555	12.5166	-0.138868	0.690775	Yes
NCU05715	sorting nexin mvp-1	49.6821	42.899	27.1702	39.7559	35.9115	31.1732	0.0292292	0.922415	Yes
NCU06727	spermidine-3	270.28	301.892	304.63	455.074	456.881	550.039	0.926732	1.72223e-05	Yes
NCU09182	stress responsive A/B barrel domain-containing protein	319.126	476.407	494.56	526.922	516.305	501.126	0.429709	0.153324	Yes
NCU08563	sulfur control-2	16.5192	26.6001	10.5578	10.607	18.0139	23.5099	0.190218	0.743501	Yes
NCU06465	SUR2	125.812	100.598	112.605	102.314	152.346	79.3444	0.155207	0.684446	Yes
NCU03330	TBC domain-containing protein	24.1357	23.3645	14.6696	18.2284	20.5458	17.4219	0.0617553	0.861753	Yes
NCU00598	thioredoxin	0	0	0	0	0	0	-0.543199	0.017978	Yes
NCU03607	threonine dehydratase catabolic	56.7247	52.9213	58.1331	46.2081	42.3599	52.3891	-0.0609736	0.868071	Yes
NCU03425	threonine synthase	130.423	178.189	119.669	147.793	151.089	174.723	0.347179	0.195911	Yes
NCU00923	topogenesis of outer membrane beta barrel protein 37	28.2736	31.6582	28.1021	30.3783	28.9015	20.6081	0.0385566	0.919358	Yes
NCU05623	translocase of mitochondrial inner membrane 17	70.7125	71.6314	72.0989	102.933	128.215	128.617	0.937044	5.31456e-06	Yes
NCU04899	tricarboxylic acid-15	832.802	883.487	870.023	733.185	790.111	764.093	0.00899009	0.978187	Yes
NCU00632	type I phosphodiesterase/nucleotide pyrophosphatase	81.9663	68.279	62.5686	59.0568	56.7941	49.5703	-0.169697	0.445966	Yes
NCU05582	ubiquitin fusion degradation protein	47.8813	40.2193	31.4026	34.9723	29.2445	27.8328	-0.175249	0.508625	Yes
NCU10762	UDP-N-acetyl-glucosamine-1-P transferase Alg7	71.8464	73.3606	63.2727	49.6839	53.4525	39.1036	-0.36569	0.0791387	Yes
NCU04188	UPF0220 domain-containing protein	137.653	135.235	129.912	122.074	99.6875	86.6361	-0.203367	0.408527	Yes
NCU05224	uridine-cytidine kinase 2	49.2767	55.732	39.9175	47.4648	52.6886	74.1059	0.479066	0.107956	Yes
NCU04943	V-SNARE protein Bos1	20.6887	16.363	19.6313	24.3859	23.5672	15.1331	0.329517	0.324329	Yes
NCU07711	vacuolar calcium ion transporter/H(+) exchanger	56.8275	65.6484	50.1974	92.0325	69.7606	52.2205	0.491483	0.0561986	Yes
NCU06595	vacuolar protein sorting protein	67.6551	58.3546	35.5469	32.4667	28.983	27.3736	-0.65064	0.00790633	Yes
NCU04100	vacuolar sorting protein 1	205.42	190.819	154.04	156.666	136.214	138.722	-0.151671	0.50174	Yes
NCU03883	vacuolar transporter chaperone 1	372.045	355.786	337.671	183.682	173.148	183.569	-0.787051	2.28068e-06	Yes
NCU01282	vacuolar-sorting protein snf-7	81.6456	72.4275	72.0241	60.1155	48.5823	41.8828	-0.402583	0.0674205	Yes
NCU01878	vesicle-mediated transporter	71.131	72.719	59.1004	60.1346	53.4729	45.4856	-0.161429	0.482187	Yes
NCU03944	WD repeat containing protein 2	180.722	134.183	127.192	86.8405	88.13	78.9461	-0.601759	0.0013232	Yes
NCU01395	WSC domain-containing protein	278.526	277.59	260.649	261.496	279.647	253.942	0.149964	0.491633	Yes
NCU04013	yellow-1	70.8134	42.0416	86.1825	35.0892	40.0556	42.8594	-0.494718	0.0118455	Yes
NCU00624	yif1-like	71.268	74.2011	66.6715	74.677	61.7625	51.4029	0.00684883	0.98445	Yes
NCU05276	Yip1 domain family	74.2041	65.7685	61.7848	57.8365	49.6383	38.8097	-0.278564	0.258911	Yes
NCU07577	zinc finger containing protein	24.4036	22.0635	18.7044	14.4086	11.9438	17.9833	-0.347634	0.294952	Yes
NCU00860	ZIP family zinc transporter	16.9509	18.9345	18.0584	23.8406	25.1028	26.7969	0.678165	0.00243475	Yes
NCU07741	1-acyl-sn-glycerol-3-phosphate acyltransferase 2	58.7123	51.951	41.3777	52.363	39.4493	29.8618	-0.131594	0.705943
NCU00168	1-acylglycerol-3-phosphate O-acyltransferase	90.3078	110.323	89.6183	123.834	88.3305	89.3677	0.239643	0.384231
NCU04657	1-aminocyclopropane-1-carboxylate deaminase	3.11921	3.88988	2.33783	2.4922	2.73364	3.49436	0.105458	0.892693
NCU02083	1-phosphatidylinositol-3-phosphate 5-kinase	21.3999	22.2393	11.4912	15.4143	15.3842	13.732	-0.0949309	0.803533
NCU11415	1-phosphatidylinositol-4,5-bisphosphate phosphodiesterase gamma 2	8.83423	10.8917	4.47174	9.32573	10.0811	6.25642	0.289825	0.521704
NCU07523	1,3-beta glucanase	36.3544	37.002	28.5785	35.1984	39.8633	39.3975	0.36858	0.075591
NCU07253	1,3-beta-glucanosyltransferase gel1	55.5394	63.9178	87.2388	77.9268	68.452	58.6152	0.145718	0.722334
NCU06781	1,3-beta-glucanosyltransferase Gel2	1829.8	1840.52	1483.57	1468.78	1560.21	1373.16	-0.0323374	0.903482
NCU06850	1,3-beta-glucanosyltransferase gel3	39.3666	37.8556	26.7685	40.1656	33.5534	38.2591	0.313189	0.195737
NCU05429	1,4-alpha-glucan branching enzyme	1279.2	1050.21	876.029	625.589	409.113	646.689	-0.767564	0.00250965
NCU06071	2-dehydropantoate 2-reductase	0.080211	0	0.425116	0	0.257752	0.38678	0.477953	0
NCU04832	2-dehydropantoate 2-reductase	48.7286	46.7062	35.9111	31.6775	30.8454	31.9466	-0.273293	0.230333
NCU01904	2-deoxy-D-gluconate 3-dehydrogenase	129.449	85.0383	102.274	18.177	21.9581	18.1006	-2.25235	1.59481e-24
NCU04857	2-hydroxyacid dehydrogenase	47.1212	43.366	39.2234	22.5709	17.1972	19.2812	-0.941042	3.19646e-06
NCU05050	2-hydroxyacid dehydrogenase	25.0072	21.1821	19.7305	19.4711	18.0905	21.8537	0.0517448	0.891686
NCU01636	2-hydroxychromene-2-carboxylate isomerase	16.2504	13.215	12.4635	7.48319	7.5046	6.49091	-0.770236	0.00713382
NCU03283	2-keto-4-pentenoate hydratase	83.1541	179.163	233.733	136.586	128.461	160.806	-0.120907	0.606719
NCU00680	2-methylcitrate dehydratase	639.272	507.792	492.187	156.774	193.265	184.143	-1.4178	1.03803e-14
NCU04803	2-nitropropane dioxygenase-1	71.0281	57.5103	60.8284	36.1081	36.9968	31.8483	-0.662929	0.000618964
NCU04419	2-oxoglutarate-dependent ethylene/succinate-forming enzyme	13.6025	10.8912	10.6669	14.7744	14.8676	11.0064	0.398434	0.124038
NCU09864	2-oxoisovalerate dehydrogenase alpha subunit	52.0324	39.6987	31.3722	12.4308	13.7571	20.0738	-1.18903	2.60962e-05
NCU03913	2-oxoisovalerate dehydrogenase beta subunit	45.0835	32.2141	30.9739	17.2189	16.2043	20.8806	-0.786608	0.00193504
NCU01562	2,4-dichlorophenoxyacetate alpha-ketoglutarate dioxygenase	0.313614	0	0.369366	0	0	0.420071	-0.467168	0
NCU09519	2,5-diketo-D-gluconic acid reductase A	24.6214	22.7802	21.4403	11.83	12.9059	11.5778	-0.731672	0.00155873
NCU05539	2',3'-cyclic-nucleotide 3'-phosphodiesterase	0	0	0	0	0	0	0.0312551	0.93182
NCU05227	20S proteasome maturation protein Ump1	261.922	211.903	248.246	142.666	113.9	136.131	-0.690583	0.0016302
NCU05363	26S protease regulatory subunit 8	199.138	156.481	177.429	122.589	93.2487	88.0836	-0.627832	0.00365725
NCU11053	26S proteasome non-ATPase regulatory subunit 9	56.4474	44.1665	46.908	20.6419	20.1473	19.8353	-1.09019	4.62688e-08
NCU07794	2Fe-2S iron-sulfur cluster binding domain-containing protein	45.4099	46.6863	39.3815	55.0412	68.0144	77.1319	0.809411	0.000482579
NCU05038	2OG-Fe(II) oxygenase	4.73183	2.2159	3.17086	1.07553	1.37635	1.04906	-1.33282	0.0178242
NCU04575	3-chlorobenzoate-3,4-dioxygenase reductase subunit	11.8409	9.71084	6.84757	9.88895	9.47829	7.87316	0.14496	0.692316
NCU00838	3-dehydroshikimate dehydratase	90.0067	57.4311	41.6743	32.7331	18.701	24.3844	-1.10145	0.000314619
NCU00712	3-hydroxy-3-methylglutaryl-coenzyme A reductase	181.445	203.829	152.104	159.296	197.326	177.456	0.189574	0.447551
NCU04393	3-hydroxyacyl-CoA dehydrogenase	0.475488	0.391359	0.31501	0.43531	0.57298	0.382137	0.431984	0
NCU16336	3-hydroxyacyl-CoA dehydrogenase	9.5709	6.20554	6.2113	4.0914	3.8915	4.30117	-0.633382	0.0400393
NCU11196	3-hydroxyacyl-CoA dehydrogenase	124.314	100.051	84.8833	54.604	41.9862	39.1175	-0.99117	1.13032e-06
NCU03282	3-hydroxyanthranilate 3,4-dioxygenase	118.526	121.739	142.71	86.819	91.2231	65.7673	-0.483115	0.0570314
NCU09553	3-hydroxybutyryl CoA dehydrogenase	86.1107	66.2751	58.4335	33.9563	33.306	34.2358	-0.850516	1.0889e-05
NCU06559	3-hydroxyisobutyrate dehydrogenase	37.537	37.6475	30.2481	69.8229	58.7635	63.5815	1.0633	2.94094e-09
NCU10110	3-hydroxyisobutyrate dehydrogenase	3.99309	2.77439	2.47364	1.93704	3.04123	2.12554	-0.176896	0.767746
NCU05991	3-keto-steroid reductase	9.24136	9.41549	7.39871	11.4542	12.658	8.4748	0.509751	0.0425708
NCU04462	3-ketoacyl-CoA reductase	226.413	213.924	215.33	175.066	188.94	201.162	-0.0217889	0.947186
NCU09646	3-ketoacyl-CoA thiolase	88.7713	61.8023	77.1143	44.0508	42.6717	35.0795	-0.719306	0.00126354
NCU04796	3-ketoacyl-CoA thiolase	99.7682	77.3537	68.0395	39.5222	38.7029	29.9993	-0.984261	1.79371e-07
NCU05558	3-ketoacyl-CoA thiolase	38.1622	32.1446	23.0915	25.4126	23.4046	18.6466	-0.267637	0.339718
NCU00302	3-ketodihydrosphingosine reductase tsc-10	34.0049	35.1926	39.0694	27.4582	21.9665	22.2241	-0.418281	0.117318
NCU08124	3-ketosteroid-delta-1-dehydrogenase	13.2252	8.35076	8.12524	4.22143	4.24982	3.96594	-1.05073	0.000113924
NCU00387	3-oxo-5-alpha-steroid 4-dehydrogenase	8.668	7.42393	7.2144	6.18262	7.1167	7.71554	0.0489785	0.911304
NCU07964	3-oxoacyl-(acyl-carrier-protein) reductase	0	0	0	0	0	0	0	0
NCU04592	3-oxoacyl-(acyl-carrier-protein) reductase	181.145	126.976	132.621	93.8677	104.13	104.602	-0.341618	0.163009
NCU01092	3-oxoacyl-(acyl-carrier-protein) reductase	0.61745	0.609844	0.43633	0.180889	0.396826	0.694719	-0.170246	0
NCU08943	3-oxoacyl-(acyl-carrier-protein) reductase	39.1418	33.2378	22.0944	13.7744	12.808	11.432	-1.10524	9.00862e-06
NCU03332	3-oxoacyl-(acyl-carrier-protein) reductase	42.2471	22.7919	33.7902	22.4264	16.6133	20.6142	-0.534858	0.117307
NCU03525	3-oxyacyl-[acyl carrier protein] reductase 1	16.5994	16.4031	16.1123	15.3931	13.5975	12.3677	-0.0641906	0.863675
NCU03255	3-phytase A	188.784	132.516	133.768	67.5498	79.0143	60.5146	-0.940999	2.15485e-06
NCU05983	3,4-dihydroxy-2-butanone 4-phosphate synthase	37.9069	40.0086	41.5352	40.8102	37.7747	42.2844	0.202578	0.480836
NCU08026	3' exoribonuclease	41.2865	37.954	36.655	48.2968	42.8611	58.3932	0.568053	0.019248
NCU03159	3' exoribonuclease	13.2703	12.8316	11.5791	14.4208	18.158	21.1999	0.71536	0.00881632
NCU01806	3' exoribonuclease	33.6207	34.3467	25.4698	29.9033	30.4478	39.0591	0.298813	0.306537
NCU00334	3' exoribonuclease	46.2961	51.2923	41.4223	48.9209	44.9698	57.7456	0.326751	0.219465
NCU03765	3'-5' exonuclease/helicase	35.2204	28.0331	17.8804	26.3057	29.2609	33.2031	0.353179	0.256251
NCU00114	30S ribosomal protein S10	105.232	124.108	133.919	161.351	175.446	185.912	0.705736	0.00313225
NCU08296	30S ribosomal subunit S4	71.7772	94.1104	85.592	135.939	155.162	166.177	1.05016	2.6723e-06
NCU05717	37S ribosomal protein Mrp17	46.1766	31.8379	44.9179	49.1066	53.6051	49.6107	0.492461	0.0704329
NCU12023	37S ribosomal protein MRP4	150.839	143.573	145.079	230.303	220.483	233.242	0.82782	1.87246e-06
NCU03926	37S ribosomal protein Rsm24	49.8529	52.409	44.5474	69.509	66.579	66.6052	0.658188	0.00015502
NCU03343	37S ribosomal protein S25	157.191	139.663	146.088	156.194	149.143	155.43	0.246614	0.269601
NCU01800	37S ribosomal protein S5	94.6254	101.262	98.0165	142.419	147.44	150.498	0.771292	2.79845e-05
NCU08998	4-aminobutyrate aminotransferase	33.4937	0	0	0	4.70896	0	-1.27581	5.93305e-18
NCU04594	4-carboxymuconolactone decarboxylase	42.5511	37.9996	35.0886	14.643	18.3863	15.5922	-1.05636	1.46343e-07
NCU10546	4-coumarate-CoA ligase	8.83703	5.29326	5.02691	1.2199	1.52393	1.93355	-1.81797	6.41364e-07
NCU05851	4-coumarate-CoA ligase 1	12.6442	7.75619	3.89862	5.28556	3.06651	2.01319	-1.01203	0.0474263
NCU03295	4-coumarate-CoA ligase 1	7.33455	4.87669	4.31533	3.82247	3.76729	4.42644	-0.247342	0.556664
NCU01830	4-hydroxyphenylpyruvate dioxygenase	2.77955	2.84802	1.3529	2.16038	3.05324	1.73237	0.198038	0.775994
NCU00088	4-nitrophenylphosphatase	132.777	145.25	149.11	121.972	86.4074	82.2385	-0.381253	0.148552
NCU01452	40S ribosomal protein S1	2764.08	3674.93	4496.73	5285.88	5165.28	5774.11	0.738568	0.00969773
NCU03102	40S ribosomal protein S11	757.611	975.783	1140.47	1387.27	1445.38	1451.48	0.746645	0.00411407
NCU06432	40S ribosomal protein S12	3202.36	3754.06	4427.75	6147.96	5927.08	6647.09	0.893285	0.000219485
NCU03038	40S ribosomal protein S13	2452.66	2932.96	2866.37	4874.19	4417.51	4385.73	0.908908	2.52211e-06
NCU09539	40S ribosomal protein S13	299.858	273.2	319.905	277.413	252.842	249.896	-0.0146446	0.966572
NCU00475	40S ribosomal protein S18	1905.06	2483.91	3318.26	3512.14	3422.8	3766.81	0.637998	0.0411521
NCU07826	40S ribosomal protein S19	1120.17	1154.92	1404.3	1451.32	1372.32	1559.61	0.431089	0.0978356
NCU06047	40S ribosomal protein S2	1965.35	2673.94	2615.29	3104.25	3105.13	3279.15	0.566859	0.0221366
NCU06892	40S ribosomal protein S20	370.568	394.029	461.848	722.283	598.138	641.496	0.852631	0.0001164
NCU06431	40S ribosomal protein S22	0	0	0	0	0	0	0.771823	0.00489634
NCU07182	40S ribosomal protein S24	581.809	725.127	912.017	1091.87	1023.35	1119.65	0.712253	0.010161
NCU09476	40S ribosomal protein S25	3253.76	3843.93	4835.91	5919.21	5984.35	6331.73	0.782307	0.0026876
NCU00618	40S ribosomal protein S27	1607.79	2089.97	1944.16	2774.02	2692.95	2598.26	0.695693	0.000905919
NCU05599	40S ribosomal protein S28	820.98	943.606	1255.68	1243.86	1219.91	1252.29	0.465884	0.116633
NCU03738	40S ribosomal protein S29	9039.23	11198.7	12094.8	20390.7	17761.4	19699	1.01548	6.66834e-06
NCU06048	40S ribosomal protein S30	0	0	0	0	0	0	-0.103205	0.750112
NCU02181	40S ribosomal protein S4	1799.47	1920.54	2273.19	3192.35	3072.46	3364.69	0.862011	0.000115231
NCU09475	40s ribosomal protein s5	1422.07	1811.01	2334.06	2317.92	2472.19	2893.43	0.636016	0.040704
NCU08502	40S ribosomal protein S6	3.68381	15.6781	5.48967	8.9888	14.9704	23.5471	0.752773	0.000109229
NCU02951	40S ribosomal protein S8	62.6875	56.4645	61.1621	67.106	76.7751	78.1569	0.490348	0.0272772
NCU08500	40S ribosomal protein S8	886.332	975.014	1217.53	1691.5	1755.44	1948.06	0.984921	5.47291e-05
NCU03827	40S ribosomal protein S9	61.3425	53.2781	46.324	69.9387	66.9688	59.8544	0.485423	0.00515728
NCU01698	4F5 family protein	119.51	126.427	121.465	128.562	109.592	108.637	0.100672	0.715638
NCU06189	5-aminolevulinate synthase	80.4505	79.6618	77.8605	58.0987	87.9143	84.5044	0.148701	0.669987
NCU00958	5-azacytidine resistance protein azr1	53.8402	52.5898	52.0498	48.603	48.9224	44.3677	0.0262562	0.931428
NCU08434	5-methyltetrahydropteroyltriglutamate-homocysteine methyltransferase	250.517	252.678	249.758	212.473	225.579	218.506	-0.0100422	0.975182
NCU17064	5-nitroimidazole antibiotic resistance protein	37.1494	37.4073	55.5065	38.9792	27.0926	14.5574	-0.547802	0.207572
NCU04569	5-oxoprolinase	202.688	161.664	94.1658	121.94	104.798	64.328	-0.455905	0.186467
NCU01643	5'-3' exoribonuclease 2	26.512	23.6727	15.9167	26.8314	39.2596	51.063	1.05232	0.000507767
NCU09659	5'-nucleotidase	223.955	160.211	181.427	56.5857	57.4571	87.1805	-1.28262	1.11944e-06
NCU11368	5',5'''-P-1,P-4-tetraphosphate phosphorylase 2	16.0397	12.2062	11.1024	11.3623	9.46353	7.77667	-0.265113	0.408527
NCU08552	50S ribosomal protein L14	39.2549	37.5965	48.0723	37.8982	39.8497	35.9936	0.0384839	0.927086
NCU01023	50S ribosomal protein L17	61.0061	59.9003	59.0576	83.0564	78.999	83.3546	0.637054	0.000685436
NCU08410	50S ribosomal protein L24	40.7909	42.332	42.8578	59.6115	64.2163	65.616	0.775922	0.000126498
NCU06786	50S ribosomal protein L30	40.0636	42.7383	43.1453	61.8367	54.2339	57.5265	0.646887	0.00164184
NCU05287	50S ribosomal protein L4	46.3957	45.2876	40.8698	71.7985	92.7699	88.9545	1.13205	1.19704e-08
NCU04171	50S ribosomal protein L5	38.7912	44.3996	44.0633	70.7606	89.0099	91.9676	1.17219	1.92267e-07
NCU07560	50S ribosomal subunit L30	49.3412	49.9553	44.9132	65.5238	69.9619	71.7051	0.717009	8.03908e-05
NCU05714	50S ribosomal subunit protein L15	64.5612	61.5003	78.6821	64.5893	70.6094	59.9087	0.102616	0.772494
NCU06469	54S ribosomal protein L12	130.359	145.794	156.102	142.999	204.176	225.824	0.595907	0.0422501
NCU08199	6-hydroxy-D-nicotine oxidase	7.14695	9.56533	6.25823	7.10063	8.23788	6.34317	0.10694	0.81398
NCU01728	6-phosphofructo-2-kinase	36.9126	43.7276	41.6758	23.0875	30.39	22.1861	-0.49707	0.071963
NCU01178	6-phosphofructo-2-kinase/fructose-2,6-bisphosphatase	52.0983	45.7434	31.68	43.2843	35.639	35.4252	0.219607	0.329082
NCU00837	6-phosphogluconate dehydrogenase	16.3386	15.0699	15.5556	11.3611	12.564	12.1602	-0.190939	0.550658
NCU11370	6-phosphogluconate dehydrogenase 2	79.4875	63.3656	66.3615	40.032	35.3151	37.7123	-0.694501	0.000381007
NCU07143	6-phosphogluconolactonase	18.9499	7.77691	14.5133	7.91983	12.0186	6.96085	-0.433788	0.357149
NCU09371	6,7-dimethyl-8-ribityllumazine synthase	106.285	113.463	120.623	77.728	75.9846	67.9371	-0.44128	0.0424504
NCU07547	60S acidic ribosomal protein P0	42.5737	21.3347	16.9064	81.733	121.553	200.205	2.57042	1.19319e-11
NCU00979	60S acidic ribosomal protein P2	1556.14	1976.28	2665.05	2884.27	2872.78	3301.51	0.714304	0.020466
NCU08344	60s ribosomal protein	380.345	404.639	534.382	585.526	603.346	638.579	0.641994	0.0158609
NCU08893	60S ribosomal protein L1	58.3041	58.2013	72.7911	77.423	90.8025	80.8019	0.570119	0.0247515
NCU08964	60S ribosomal protein L10	4543.16	5066.35	5747.5	6710.32	7446.93	8489.91	0.743255	0.00244949
NCU00294	60S ribosomal protein L10a	3605.51	4348.83	4583.62	5765.54	6204.7	6540.5	0.742914	0.0011573
NCU02509	60S ribosomal protein L11	922.713	1050.43	1232.87	1506.8	1473.13	1533.16	0.667966	0.00507138
NCU01317	60S ribosomal protein L12	1668.86	1839.58	2338.72	2656.61	2587.59	2586.87	0.591316	0.0218026
NCU01776	60S ribosomal protein L15	1641.76	1771.51	2310.82	2373.48	2655.84	2802.48	0.625912	0.0217978
NCU01221	60S ribosomal protein L16	2113.48	2472.61	2755.86	4665.67	4105.97	4368.3	1.01981	2.82515e-06
NCU06768	60S ribosomal protein L16	136.178	124.33	146.402	144.481	141.222	148.959	0.278492	0.278572
NCU03703	60S ribosomal protein L17	671.202	947.157	1098.18	1437.35	1323.07	1432.22	0.794294	0.00427489
NCU03988	60S ribosomal protein L18	2265.91	2933.06	2858.48	3634.34	3522.29	3673.25	0.606971	0.00767953
NCU05804	60S ribosomal protein L19	1271.69	1638.98	1718.63	1896.28	2071.4	1947.15	0.528864	0.0332472
NCU04336	60S ribosomal protein L19	58.6306	59.4106	77.8481	99.9259	96.2762	102.76	0.783651	0.00195459
NCU04614	60S ribosomal protein L19	27.6466	25.0535	15.6846	18.7486	20.0975	18.3661	-0.045888	0.903563
NCU02757	60S ribosomal protein L2	119.274	113.793	101.282	143.151	146.646	141.827	0.562793	0.000556822
NCU00413	60S ribosomal protein L2	1528.91	1908.83	1997.57	3111.65	2822.3	2877.7	0.872669	6.77509e-05
NCU08389	60S ribosomal protein L20	22.36	28.7015	27.9963	40.0736	40.681	42.8862	0.562132	0.0110912
NCU06661	60S ribosomal protein L22	743.052	935.01	1177.52	1489.46	1570.02	1837.97	0.950912	0.000677742
NCU02905	60S ribosomal protein L23	1353.6	1692.99	2027.8	2453.56	2429.92	2779.23	0.768325	0.00417742
NCU03150	60S ribosomal protein L24	1342.57	1664.88	1988.22	2151.55	2244.79	2372.54	0.610697	0.0249854
NCU06226	60S ribosomal protein L25	1357.54	1507.32	1930.11	2643.76	2627.55	2900.14	0.941979	0.00016682
NCU01827	60S ribosomal protein L27	718.843	858.724	944.66	1431.81	1243.51	1297.55	0.829763	0.000224237
NCU00315	60S ribosomal protein L29	1544.05	1874.96	2465.89	2475.86	2515.28	2926.96	0.598626	0.0496963
NCU08299	60S ribosomal protein L3	56.214	54.1608	48.0606	80.7261	95.7673	114.702	1.08219	7.63162e-07
NCU06843	60S ribosomal protein L3	2194.94	2642.1	3068.1	4086.24	4042.77	4569.4	0.86009	0.000488678
NCU06749	60S ribosomal protein L3	4.39665	3.69376	2.77792	8.72594	6.30495	6.69161	1.20142	0.000108507
NCU08963	60S ribosomal protein L30	881.41	1177.29	1278.61	2149.34	2003.16	2138.55	1.08802	4.89458e-06
NCU00464	60S ribosomal protein L32	5315.32	6257.99	6758.78	9500.08	8674.15	8046.57	0.68929	0.00159517
NCU09109	60S ribosomal protein L33	570.747	621.059	808.894	1024.23	972.143	1035.68	0.770399	0.00244801
NCU07857	60S ribosomal protein L34	4353.95	5050.43	5476.17	8756.69	7762.23	7624.81	0.872735	3.29563e-05
NCU10498	60S ribosomal protein L35	2458.47	2912.57	3365.91	5200	4722.05	5302.2	0.976351	3.04908e-05
NCU03302	60S ribosomal protein L36	1438.67	1456.46	1965.55	2675.83	2462.57	2936.06	0.906638	0.00038706
NCU01966	60S ribosomal protein L37	330.767	438.872	655.279	937.331	958.47	931.471	0.539217	0.0314194
NCU03635	60S ribosomal protein L38	6783.64	7622.64	8833.47	10717.9	9742.85	10468.2	0.587779	0.0140661
NCU08990	60S ribosomal protein L39	2160.85	2956.8	3180.91	3576.3	4016.53	4178.41	0.680195	0.0113894
NCU01474	60S ribosomal protein L4	63.0219	67.6191	56.911	79.6238	92.5515	111.256	0.779561	0.000346636
NCU03757	60S ribosomal protein L4-A	1094.94	1516.39	1407.16	1783.33	1991.87	2092.88	0.729994	0.00242844
NCU05032	60S ribosomal protein L40	26.5421	66.5765	49.9805	48.7734	63.8291	62.7136	0.635698	0.0357991
NCU07562	60S ribosomal protein L43	1189.77	1345.67	1741.91	1813.05	1747.41	1831.05	0.503233	0.0733563
NCU00706	60S ribosomal protein L44	1298.49	1562.53	1767.57	2328.96	2237.97	2293.08	0.741526	0.00161399
NCU02707	60S ribosomal protein L6	830.374	1143.6	1227.93	1400.97	1539.32	1717.27	0.718393	0.00864019
NCU04068	60S ribosomal protein L6	68.2382	73.5034	73.5847	66.7465	70.7751	62.0312	0.0718338	0.809136
NCU07829	60S ribosomal protein L7	1860.25	2162.36	2663.9	3268.27	3135.22	3320.32	0.711633	0.00505669
NCU04779	60S ribosomal protein L8	459.31	531.505	657.572	740.475	770.792	820.248	0.673269	0.0102663
NCU02744	60S ribosomal protein L9	1127.02	1504.71	1643.69	2455.36	2444.31	2588.09	0.982597	5.54092e-05
NCU01301	60S ribosomal subunit assembly/export protein loc-1	25.2664	22.529	18.8645	49.7143	79.5003	130.86	2.19019	3.1755e-10
NCU07864	60S ribosome biogenesis protein Mak11	7.29764	5.78535	3.79655	10.5257	17.1562	28.425	1.97421	3.4308e-07
NCU00105	60S ribosome subunit biogenesis protein NIP7	25.3691	18.6299	16.5593	49.2553	65.6079	95.7112	2.02014	3.87489e-11
NCU00481	a-pheromone processing metallopeptidase Ste23	119.925	110.818	97.042	66.6339	59.3029	60.3334	-0.619986	0.000119616
NCU11219	A/G-specific adenine glycosylase	3.35993	4.05114	3.1762	5.31019	6.10877	6.25329	0.932986	0.000397187
NCU11220	A/G-specific adenine glycosylase	0.720416	0.592951	0.254546	1.02009	1.46617	1.35095	1.51527	0.019195
NCU02420	AAA family ATPase	36.2197	30.9652	23.1348	34.5641	29.4937	29.02	0.203571	0.428304
NCU08706	AAA family ATPase	6.87166	7.54111	5.61573	5.13552	4.28112	8.18993	0.0286308	0.962099
NCU01809	AAA family ATPase/60S ribosome export protein Rix7	12.3902	10.0648	8.85859	15.8272	20.3493	27.8971	1.24975	1.07585e-05
NCU07276	ABC bile acid transporter	16.1006	13.1017	8.14368	10.2741	11.4825	9.99455	-0.0193704	0.963718
NCU08056	ABC drug exporter AtrF	5.21078	4.2192	1.70365	6.03435	8.2635	9.44966	1.33551	0.000298417
NCU03776	ABC multidrug transporter	8.80216	10.2079	6.2965	4.28463	4.64188	6.9294	-0.455113	0.198682
NCU06382	ABC transporter	7.68187	8.84901	4.04471	9.3975	7.30313	5.93107	0.344076	0.358832
NCU05226	ABC transporter	58.1016	64.3488	50.3433	73.9106	63.5078	57.4214	0.363261	0.0736627
NCU01997	ABC transporter	34.9611	36.0774	24.5839	28.1806	22.5165	16.9534	-0.306612	0.286378
NCU02544	ABC transporter	74.6911	75.5274	58.5675	62.6584	44.6155	33.6717	-0.382143	0.171483
NCU04097	ABC transporter	223.732	220.269	220.373	144.909	140.247	146.417	-0.433841	0.0253055
NCU04021	ABC transporter	23.3022	22.4741	8.70948	18.3101	16.6678	14.6714	0.0897727	0.862572
NCU00290	ABC transporter	1.00253	0.394638	0.462036	1.24504	3.01147	0.700617	1.61295	0.0266215
NCU05591	ABC transporter CDR4	27.102	34.9273	21.0282	16.2555	14.9904	18.6405	-0.526434	0.0430131
NCU06927	abhydrolase domain containing 12	13.2665	15.404	13.138	12.2932	13.0973	11.8956	0.0210701	0.956866
NCU04533	abundant perithecial protein	171.041	66.9154	82.2924	7.87975	6.48234	3.93024	-3.92728	2.71964e-30
NCU08356	acetamidase	47.6536	26.7087	24.3322	8.17165	10.2766	9.36099	-1.61208	2.18753e-09
NCU02712	acetate kinase	77.7766	58.3954	44.7764	35.6354	19.9435	23.113	-0.996895	0.000304056
NCU09255	acetate non-utilizing protein 9	29.07	34.6871	35.3248	26.2475	24.2185	19.5308	-0.328047	0.320333
NCU06656	acetate utilization-15	86.297	72.274	59.6592	44.5954	49.5935	45.226	-0.443928	0.0217978
NCU04230	acetate utilization-3	48.9175	52.0126	55.8209	42.0958	54.7077	39.2049	-0.0295262	0.939818
NCU06836	acetate utilization-5	205.532	200.117	179.116	137.161	151.764	131.247	-0.285728	0.11889
NCU09873	acetate utilization-6	68.3795	47.9287	37.3029	76.0366	33.9569	22.1764	-0.0306942	0.963718
NCU09770	acetate utilization-8	296.3	289.537	248.36	156.375	174.557	143.246	-0.623278	9.88047e-05
NCU10007	acetate utilization-9	405.018	325.342	267.475	147.541	87.5203	88.4678	-1.43324	1.8053e-09
NCU06482	acetate-2	588.596	701.221	582.015	717.188	703.457	831.457	0.462908	0.0369578
NCU03004	acetate-3	545.071	616.487	566.633	649.499	703.772	806.585	0.515124	0.0221014
NCU07659	acetate-4	312.034	372.495	319.246	315.278	342.832	390.975	0.258808	0.328776
NCU06075	acetate-8	27.6826	24.8572	20.453	18.6721	25.1953	23.8887	-0.244173	0.358593
NCU01378	acetoacetyl-CoA synthase	113.443	99.1159	90.7543	37.5803	46.714	32.3017	-1.19013	9.65095e-11
NCU00446	acetoacetyl-CoA synthase	17.3375	15.0846	14.5533	13.4697	15.2107	13.4205	0.0345514	0.919769
NCU09703	acetolactate decarboxylase	7.17605	6.91046	8.1137	4.2046	3.80485	3.69101	-0.744618	0.0327407
NCU07982	acetolactate synthase	51.028	75.7342	77.0675	98.1504	104.666	117.624	0.830665	0.00242741
NCU08771	acetolactate synthase	18.5531	13.2305	11.7597	8.89463	8.16346	8.93497	-0.536891	0.0362124
NCU04870	acetyl xylan esterase	0	0	0	0	0	0	0	0
NCU04494	acetyl xylan esterase	1.70001	0.621599	1.10885	1.09131	1.55712	0.824664	0.211581	0.838871
NCU00710	acetyl xylan esterase	9.16479	7.23264	6.76216	5.88314	9.31152	9.0119	0.268751	0.513017
NCU09732	acetyl-CoA acetyltransferase	90.5017	83.8895	73.0708	27.3075	27.2603	25.2091	-1.43861	3.64547e-21
NCU02571	acetyl-CoA acetyltransferase	298.418	271.31	280.579	291.1	259.643	248.336	0.0957857	0.709763
NCU08535	acetyl-CoA carboxylase	150.466	210.815	99.3773	175.879	145.496	154.813	0.257887	0.451177
NCU08752	acetylcholinesterase	9.51729	6.43456	5.37442	3.51014	4.3144	3.30537	-0.73165	0.0158638
NCU02227	acetylornithine deacetylase	62.1656	59.8191	48.8263	39.5591	39.3607	32.121	-0.428406	0.0238376
NCU09283	acetyltransferase	66.3686	55.8849	45.2314	22.5159	21.0063	19.6488	-1.20564	1.74544e-12
NCU07589	acetyltransferase	36.953	39.6251	40.1804	30.5733	28.256	27.1274	-0.260063	0.28801
NCU04340	acetyltransferase	0	1.20812	1.3559	0	0.262323	0	-1.69794	2.91745e-17
NCU04583	acetyltransferase	115.889	178.993	241.253	211.767	193.209	67.7277	-0.0546895	0.961748
NCU09664	acetylxylan esterase	0.556406	0.11449	0.737235	0.203756	0.55874	0.447168	-0.0492033	0
NCU03181	acetylxylan esterase	1.08964	1.05512	1.64194	0.751114	0.926866	0.566641	-0.594434	0.480474
NCU06460	acid phosphatase	95.252	68.3878	59.6292	37.7765	35.1766	27.0038	-0.961674	5.06518e-06
NCU03404	acid phosphatase PHOa	10.919	7.77912	8.34869	5.63236	10.4696	6.55788	-0.0633136	0.911304
NCU04205	acid proteinase	0.831395	1.00012	0.112582	0.093679	0.20551	0.102795	-2.04387	0
NCU00478	aconidiate-2	2.51092	3.82115	3.37359	4.43051	4.61772	4.56719	0.887179	0.000159953
NCU07617	aconidiate-3	0.971777	1.45425	0.780364	0.485271	0.88714	0.354996	-0.708746	0.370301
NCU00977	aconitate hydratase	19.5196	19.2542	20.1272	37.2703	43.6878	40.714	1.23308	3.52512e-09
NCU04280	aconitate hydratase	90.8251	107.121	82.8614	142.242	171.007	169.838	0.980412	4.40644e-07
NCU05008	acp-1	112.157	110.214	137.971	120.979	120.57	129.14	0.218769	0.47898
NCU05733	acriflavine resistant-2	25.0246	24.4227	22.7271	22.9703	18.595	17.5081	-0.102281	0.739244
NCU04173	actin	3703.86	3367.16	3374.61	2833.36	2723.02	2659.61	-0.158211	0.463633
NCU10073	actin binding protein	132.192	124.521	92.9969	121.514	100.961	88.3368	0.0262841	0.936811
NCU04647	actin binding protein	155.707	134.75	116.313	328.989	417.92	787.794	2.14306	4.92768e-11
NCU11176	actin cytoskeleton organization protein App1	8.2835	8.73235	5.66077	7.44015	6.5974	5.24566	-0.0366724	0.930577
NCU06171	actin cytoskeleton-regulatory complex protein	68.4456	67.6613	36.2328	54.6857	56.97	49.0844	0.112576	0.756101
NCU06347	actin cytoskeleton-regulatory complex protein end-3	113.63	104.764	88.359	109.169	96.8364	85.1068	0.117249	0.631012
NCU01161	actin polymerization protein Bzz1	43.1687	38.281	29.8623	37.1068	27.2795	22.7177	-0.160795	0.616463
NCU05587	actin-like protein arp-6	4.70765	3.24561	2.20311	4.31088	3.5345	1.82606	0.240896	0.412422
NCU07171	actin-related protein 2	167.765	183.461	166.051	146.464	117.991	118.58	-0.24824	0.280041
NCU01756	actin-related protein-3	237.407	209.143	223.018	192.417	159.976	142.214	-0.25553	0.275528
NCU02555	actin-related protein-4	46.0686	43.4343	42.6789	50.5926	45.6309	45.1432	0.285016	0.152254
NCU06394	actin-related protein-5	94.1394	77.7433	72.1265	63.6923	60.4157	59.2708	-0.215299	0.308035
NCU06238	actin-related protein-8	39.7831	39.9106	24.7164	34.4094	33.7289	35.2162	0.196495	0.489915
NCU08267	activating signal cointegrator 1 complex subunit 3	34.9312	31.0693	14.7762	27.6272	26.8876	22.6182	0.152592	0.712831
NCU06769	activator 1 38 kDa subunit	31.4379	29.3041	28.6726	30.9689	36.0528	42.3203	0.488982	0.0668769
NCU02687	activator 1 41 kDa subunit	17.0986	19.5493	13.752	13.1565	15.7673	18.2866	0.111662	0.785705
NCU08427	activator 1 subunit 3	31.0121	27.2057	29.6486	23.5078	25.3751	32.0519	0.0780536	0.84612
NCU06543	acyl-CoA dehydrogenase	84.7815	75.9254	68.803	34.6412	36.8648	33.6487	-0.93152	1.33999e-08
NCU09885	acyl-CoA dehydrogenase	0	7.93115	0	2.81289	0	0	-0.209045	0.587725
NCU02287	acyl-CoA dehydrogenase-1	111.354	80.4305	85.4304	35.8523	38.4436	23.5679	-1.31849	3.52512e-09
NCU08924	acyl-CoA dehydrogenase-2	131.327	91.6257	90.6422	26.172	29.6214	26.8904	-1.72245	1.448e-19
NCU01181	acyl-CoA dehydrogenase-3	132.558	102.128	109.162	67.27	70.9646	61.1773	-0.595868	0.00170171
NCU05259	acyl-CoA desaturase 1	1030.36	1488.23	1118.91	1494.69	1374.71	996.498	0.265851	0.36521
NCU04380	acyl-CoA synthetase	182.563	219.409	141.681	189.504	152.492	185.108	0.160209	0.597191
NCU03929	acyl-CoA synthetase	91.2405	120.722	58.4491	97.7498	40.4337	47.4176	-0.344658	0.457658
NCU00580	acyl-CoA thioesterase	27.6876	29.314	24.2451	15.4398	15.9706	16.6044	-0.563194	0.00962123
NCU02027	acyl-protein thioesterase 1	103.703	78.2839	89.758	59.1746	50.297	55.7901	-0.526146	0.019625
NCU09858	acylamide-delta3(E)-desaturase	18.9349	20.7383	21.76	16.7788	19.1857	15.7286	-0.0713276	0.840542
NCU04130	acylase ACY 1	45.5798	36.8827	35.7027	23.5569	21.4205	16.9673	-0.743274	0.000220816
NCU11282	acyltransferase	58.7228	48.9106	35.9111	34.4025	31.9243	30.8821	-0.355486	0.117154
NCU01014	acyltransferase	0	0	0	0	0	0.038087	0.945013	0
NCU08231	acyltransferase	45.9763	29.124	35.9972	19.4107	22.0925	19.0857	-0.682535	0.00538175
NCU06834	ADAM protease ADM-B	33.9213	32.346	21.3037	29.8087	27.3634	20.1704	0.0193668	0.960002
NCU04345	adaptin ear-binding coat-associated protein 2	37.3587	29.5938	39.5071	31.6007	25.7853	26.1713	-0.171513	0.614826
NCU03998	adaptor protein complex 3 Mu3A	54.57	61.6223	40.2132	45.8456	39.5405	33.8906	-0.194572	0.480681
NCU02090	adenine phosphoribosyltransferase	119.992	117.546	106.294	110.078	131.063	169.446	0.461374	0.0924293
NCU03166	adenine-3A	199.14	247.858	260.619	241.899	223.782	201.612	0.0872501	0.802223
NCU06187	adenine-4	171.755	219.302	234.806	258.08	299.671	323.339	0.673701	0.0104037
NCU02629	adenine-5	464.859	628.905	517.3	638.346	625.989	748.66	0.51411	0.0358401
NCU04216	adenine-7	83.112	45.4136	41.6092	66.6298	105.645	147.653	1.14667	0.00149391
NCU09789	adenine-8	427.445	539.606	595.479	442.25	550.146	466.865	0.0735001	0.852523
NCU00843	adenine-9	118.766	110.285	124.313	96.0435	98.61	94.4107	-0.106884	0.712831
NCU06876	adenosine 5'-monophosphoramidase	184.807	150.691	154.945	105.3	71.0875	50.3472	-0.936117	0.000679958
NCU04642	adenosine deaminase	18.5521	13.2366	14.0362	10.1215	9.22116	8.84461	-0.505626	0.0127834
NCU00438	adenosine deaminase	10.0877	8.96182	11.4567	9.03009	9.90492	10.4879	0.130727	0.775298
NCU00414	adenosine kinase	325.584	323.76	321.004	252.003	281.755	269.183	-0.0847692	0.760344
NCU03216	adenylate kinase	63.1213	69.3149	64.9549	69.1486	45.9226	44.4309	-0.129076	0.711349
NCU01550	adenylate kinase cytosolic	218.517	227.933	262.586	324.275	340.104	336.56	0.675962	0.00184036
NCU08008	adenylyl cyclase-associated protein	249.418	219.462	219.301	151.214	137.566	140.662	-0.489322	0.00535495
NCU09896	adenylyl-sulfate kinase	1091.72	1128.82	1459.17	1277.02	1157.14	1175.29	0.142543	0.678612
NCU03669	AdoMet-dependent rRNA methyltransferase spb1	24.3206	20.6517	11.0967	38.152	55.3042	92.183	1.97392	3.8987e-08
NCU16511	ADP-ribose 1''-phosphate phosphatase	16.481	15.433	18.7128	7.0121	5.80857	4.52095	-0.953165	1.95349e-07
NCU08568	ADP-ribose pyrophosphatase	69.2981	68.0853	58.1006	41.783	37.1365	33.2405	-0.610739	0.00106185
NCU08340	ADP-ribosylation factor 1	874.197	761.871	847.31	664.049	601.827	630.611	-0.0826856	0.772466
NCU08989	ADP-ribosylation factor 1	107.155	118.134	115.737	112.978	108.625	87.5971	0.0360701	0.915807
NCU07173	ADP-ribosylation factor 6	111.426	102.018	83.2215	89.3824	83.8305	67.1547	-0.110748	0.666741
NCU08618	ADP-ribosylation factor family protein	35.1562	37.3829	32.5283	23.4323	28.0829	22.3759	-0.319645	0.136402
NCU00218	ADP-ribosylation factor family protein	35.5592	25.9512	30.5207	22.9449	23.7921	23.6396	-0.194921	0.551949
NCU00333	ADP-ribosylation factor family protein	0	0	16.273	0	0	0	-0.177432	0.619777
NCU06105	ADP-ribosylation factor-binding protein GGA1	128.722	120.454	98.9781	94.3003	71.0924	73.6094	-0.347357	0.103383
NCU09477	ADP, ATP carrier protein	9855.09	12113.6	11795.9	13960.4	14933.7	16087.5	0.599145	0.00849137
NCU03989	ADP,ATP carrier protein	12.9343	13.8296	12.9201	17.5001	13.9192	13.2446	0.353706	0.167991
NCU06062	aerobactin siderophore biosynthesis protein iucB	7.86556	6.42985	5.3409	3.72294	4.21257	3.7842	-0.542756	0.0972668
NCU08167	aerobactin siderophore biosynthesis protein iucB	149.801	123.201	115.443	106.429	152.595	92.7168	0.0455056	0.907973
NCU07240	aflatoxin B1 aldehyde reductase member 2	90.5424	62.1843	39.1678	36.5712	32.3174	31.6969	-1.06716	3.59908e-08
NCU01348	agmatinase	63.6433	108.252	118.785	113.899	188.261	65.1883	0.480439	0.318895
NCU11320	agmatinase	9.59139	8.46701	8.69186	8.40787	11.538	6.07082	0.138074	0.757018
NCU04087	Aha1 domain-containing protein	98.459	86.7406	107.383	105.959	123.132	131.663	0.487674	0.0556479
NCU03973	alanine	88.4747	86.9189	68.5677	90.3679	105.478	131.885	0.636364	0.00934697
NCU03579	alanine racemase	30.0075	22.8847	29.7503	26.7419	27.4783	37.6921	0.348447	0.336949
NCU01821	alanine-glyoxylate aminotransferase	277.811	270.423	256.443	152.183	139.516	140.528	-0.707034	1.2611e-05
NCU02566	alanyl-tRNA synthetase	237.816	240.348	173.78	218.949	194.266	201.288	0.116761	0.643902
NCU00535	alanyl-tRNA synthetase	6.00459	4.01964	4.87971	2.87321	4.11633	4.37532	-0.191369	0.748985
NCU00552	albino-1	225.578	126.642	101.035	58.4073	46.5993	33.6683	-1.50173	1.55629e-07
NCU00585	albino-2	720.245	559.255	491.424	387.594	365.204	247.935	-0.632919	0.00424048
NCU01427	albino-3	77.4448	53.9726	53.6337	39.8097	44.9856	33.8968	-0.445625	0.053189
NCU09035	alcohol dehydrogenase	9.7379	5.8414	5.24855	2.65941	2.25409	3.05085	-1.16937	0.00447645
NCU06303	alcohol dehydrogenase	14.4276	14.6152	11.5679	11.2712	12.3038	9.93012	-0.0845919	0.822115
NCU07042	alcohol dehydrogenase	5.65729	3.25171	3.89356	0.60666	0.21338	1.03816	-1.16175	2.48323e-06
NCU11325	alcohol dehydrogenase	64.1609	41.2868	40.8504	25.9979	19.8813	18.5498	-0.98412	7.74204e-05
NCU02850	alcohol dehydrogenase	8.52107	5.49505	3.87986	1.09376	1.62315	1.34139	-1.92449	3.34225e-05
NCU02476	alcohol dehydrogenase III	4.67781	3.48541	4.00157	4.36369	3.28326	4.07602	0.141771	0.777638
NCU01754	alcohol dehydrogenase-1	129.16	113.541	216.483	127.892	202.924	93.168	0.0409163	0.944169
NCU09648	aldehyde dehydrogenase	249.616	244.238	218.368	152.106	126.99	157.175	-0.509672	0.0118455
NCU07053	aldehyde dehydrogenase	0	0	0.053239	0	0.242095	0	2.20441	0
NCU03415	aldehyde dehydrogenase	474.758	241.094	230.302	26.2943	31.0801	24.2645	-3.323	8.70697e-40
NCU03348	aldehyde dehydrogenase	7.45818	5.255	2.79493	2.35876	2.49649	2.04339	-0.946128	0.0304146
NCU00378	aldehyde dehydrogenase	212.826	135.758	122.46	46.7375	41.183	46.6304	-1.59607	4.75671e-13
NCU01703	aldo-keto reductase	34.6729	36.7097	35.5245	31.7801	26.1948	25.7596	-0.169421	0.539425
NCU11289	aldo-keto reductase	4.20545	1.41281	1.36462	1.00574	1.37897	1.65542	-0.547233	0.533032
NCU08398	aldose 1-epimerase	1.88787	0.836686	1.09036	0.42544	0.583321	0.35013	-1.28657	0.134339
NCU08516	aldose 1-epimerase	18.3257	11.1114	11.4933	5.99508	7.41013	4.76202	-0.974674	0.00146
NCU01233	aldose reductase	37.5431	23.3032	21.5599	12.0257	8.62748	10.4141	-1.19754	4.70104e-06
NCU01713	alf1-like	33.5637	31.5125	36.2135	23.9584	23.5115	27.9387	-0.238251	0.42298
NCU02969	alkaline ceramidase	7.44575	4.92457	5.87238	8.61813	7.58381	7.96079	0.602027	0.0674136
NCU03801	alkaline phosphatase	91.4356	77.0267	59.337	70.3293	67.2219	64.8477	0.034126	0.915912
NCU05340	alkanesulfonate monooxygenase	0.091071	0.047388	0.027065	0.042905	0.029038	0.025714	-0.615073	0
NCU11182	alkB	0	0	0	0	0	0	-0.427581	0.176064
NCU00499	all development altered-1	276.852	298.987	149.727	237.808	247.248	208.684	0.147703	0.677344
NCU02017	all development altered-2	38.4103	31.7973	29.2153	34.0417	27.6468	25.8974	0.0105909	0.976919
NCU02896	all development altered-3	52.9402	58.7671	37.8958	55.1969	54.1941	52.7827	0.320277	0.155764
NCU03320	all development altered-4	5.47011	4.15325	4.00787	3.66469	4.12192	6.10012	0.24001	0.620539
NCU03931	all development altered-5	15.9054	18.5541	12.3742	17.0248	9.17778	8.1583	-0.259303	0.533267
NCU04866	all development altered-6	6.57926	9.40713	7.30183	3.79933	3.998	2.67768	-0.974955	0.00138535
NCU09739	all development altered-7	26.2964	30.8215	34.3579	24.5648	36.2906	23.427	0.0504317	0.914634
NCU02653	allantoate permease	0.632932	0.57304	0.670906	0.648985	0.813552	0.254335	0.0378083	0.978357
NCU07140	allantoate transporter	0.377753	0.310917	0.734099	0.387334	0.364165	0	-0.798924	0
NCU01816	allantoicase-l	309.489	257.898	234.819	199.811	172.084	149.97	-0.428438	0.0256384
NCU02296	allantoinase-1	23.1701	21.5976	15.6418	21.2841	21.3385	18.8507	0.22676	0.359757
NCU16845	alpha-1,2 glucosyltransferase alg-10	43.4795	41.9488	32.3697	26.2352	28.6665	25.3656	-0.354408	0.0765574
NCU06541	alpha-1,2 mannosyltransferase KTR1	213.391	191.181	170.238	200.248	184.556	175.04	0.156052	0.45234
NCU07269	alpha-1,2-mannosidase	1.04166	0.581779	0.985857	0.790163	0.53796	0.867055	-0.0543421	0.956432
NCU04798	alpha-1,2-mannosidase subfamily	20.6206	13.831	9.77381	8.14716	6.34583	5.63504	-0.924171	0.00134975
NCU06166	alpha-1,2-mannosyltransferase	11.2371	8.93615	10.5974	11.6494	11.6005	12.5648	0.409603	0.161804
NCU01388	alpha-1,2-mannosyltransferase	148.676	120.84	115.233	130.651	115.49	106.569	0.0673328	0.80701
NCU06779	alpha-1,2-mannosyltransferase alg11	76.7572	78.1708	64.7981	62.8885	62.2488	41.5806	-0.214348	0.418375
NCU05680	alpha-1,2-mannosyltransferase Kre5	103.473	88.7291	78.0557	90.1151	94.9481	84.5711	0.193533	0.352372
NCU02478	alpha-1,3-glucan synthase Ags2	20.5968	26.1037	13.9575	22.0768	21.5442	21.0799	0.300971	0.293545
NCU04691	alpha-1,3-glucanase	0.954325	0.10473	0.280995	0.046597	0.153333	0.153393	-1.67984	0
NCU08473	alpha-1,3-glucanase	8.74785	6.23749	5.93661	8.35986	9.98401	7.068	0.476277	0.0587607
NCU11405	alpha-1,3-glucanase/mutanase	19.0694	13.4976	12.1509	20.1891	17.118	20.6797	0.583973	0.0173706
NCU05916	alpha-1,3-mannosyltransferase CMT1	77.8931	67.1037	34.062	65.4813	62.7972	56.6238	0.265833	0.453341
NCU07338	alpha-1,6-mannosyltransferase Och1	12.9865	13.5609	14.0856	19.0873	18.3461	22.2937	0.745108	0.00224778
NCU08232	alpha-1,6-mannosyltransferase Och1	6.29552	3.44093	4.64867	1.83713	2.72633	2.33213	-0.863532	0.0362016
NCU07472	alpha-1,6-mannosyltransferase subunit	37.7691	33.4319	30.2055	29.2893	28.79	23.5612	-0.121869	0.643684
NCU03055	alpha-1,6-mannosyltransferase subunit	43.7172	43.7449	35.1128	52.7616	50.6752	45.5677	0.475908	0.00502998
NCU06762	alpha-1,6-mannosyltransferase subunit	50.785	43.8488	37.6151	52.3198	54.094	49.2011	0.432878	0.0174387
NCU06429	alpha-actinin	45.866	41.1279	27.4023	37.8799	35.1461	29.489	0.0459466	0.896838
NCU02550	alpha-galactosidase	48.1269	37.5001	28.9149	27.5236	27.0985	29.6483	-0.230602	0.401019
NCU07351	alpha-glucuronidase	47.6068	47.9784	53.5764	50.4929	71.7858	47.7168	0.362723	0.192386
NCU09738	alpha-ketoglutarate dependent xanthine dioxygenase	18.1851	15.1885	13.3961	8.89558	8.51749	7.98155	-0.683146	0.00507138
NCU07819	alpha-ketoglutarate-dependent taurine dioxygenase	0.682962	0.249833	0.871407	0.111156	0.4877	0.670851	-0.320863	0.850053
NCU02343	alpha-L-arabinofuranosidase 2	8.07648	6.70455	3.64365	6.3722	7.268	5.32082	0.255172	0.53889
NCU10030	alpha-L-rhamnosidase C	4.22585	3.65767	1.73395	4.59261	3.83291	7.86603	1.0054	0.020416
NCU04099	alpha-methylacyl-CoA racemase	4.85297	1.99716	3.41354	1.18477	0.866369	0.722259	-1.69214	0.00569919
NCU00052	alpha-methylacyl-CoA racemase	1.85426	2.0349	2.61287	2.1341	1.31229	2.69658	0.102554	0.894134
NCU09775	alpha-N-arabinofuranosidase	0.440696	0.634765	1.16784	0.161383	0.885091	0.708351	-0.204525	0.911751
NCU01674	alpha-soluble NSF attachment protein	327.692	344.318	285.261	269.879	210.2	216.633	-0.267125	0.2202
NCU00469	alpha-tubulin suppressor protein Aats1	4.42969	3.73893	6.24704	6.30638	3.88498	7.12683	0.441101	0.394475
NCU04885	alpha-xylosidase	30.8838	20.6975	18.8282	9.09375	9.84018	8.00986	-1.1831	3.81038e-08
NCU09715	alpha,alpha-trehalose-phosphate synthase	241.304	258.928	182.681	209.634	103.847	125.77	-0.443161	0.174148
NCU17176	alpha/beta hydrolase	8.9612	4.72666	5.01699	4.11355	3.09254	4.10811	-0.510604	0.258435
NCU06332	alpha/beta hydrolase	114.462	101.219	66.9446	121.167	79.3272	52.2443	0.0306534	0.953051
NCU03158	alpha/beta hydrolase	38.3023	32.4807	31.2705	38.0175	34.7592	43.8936	0.394523	0.116168
NCU06700	alpha/beta hydrolase	21.2284	13.309	18.8249	6.19478	6.86155	9.2634	-1.05978	0.00177407
NCU04884	alpha/beta hydrolase fold protein	16.4989	12.2946	12.1373	4.19313	5.31017	6.94358	-1.10584	0.000303444
NCU02904	alpha/beta hydrolase fold protein	95.9942	113.372	93.9107	77.5138	81.1818	64.0159	-0.261398	0.253951
NCU05161	alpha/beta hydrolase fold-3 domain-containing protein	37.2287	23.7134	23.8399	23.1351	20.9146	15.4829	-0.314599	0.343095
NCU09436	alternative chromatin assembly factor-1	202.878	192.929	162.143	136.321	133.848	140.493	-0.242947	0.231534
NCU07953	alternative oxidase-1	90.7994	100.124	60.4349	100.876	64.5277	48.7338	-0.0396563	0.936648
NCU03352	alternative oxidase-2	11.1236	13.3968	10.1397	24.8052	24.5817	28.9041	1.37458	1.06514e-10
NCU04874	alternative oxidase-3	2.84618	3.13957	2.35861	2.68627	2.31007	1.95726	-0.0724292	0.884936
NCU03938	alternative oxidase-5	17.8019	21.124	14.544	21.5413	17.9614	16.0034	0.246624	0.33862
NCU00116	am alpha binding protein-1	0	23.7784	0	16.1244	6.80002	0	-0.144824	0.62175
NCU07176	amidinotransferase	0.237619	0.076423	0.323488	0.168132	0.18564	0.035887	-0.549107	0
NCU06400	amidohydrolase	5.11914	4.08173	4.52189	3.86643	3.3414	2.18562	-0.364568	0.484516
NCU00722	amidohydrolase	4.10475	4.38797	4.35205	2.59376	3.11519	1.85392	-1.55299	3.18783e-09
NCU08886	amidohydrolase	11.1884	8.6185	6.20859	5.3929	5.64648	4.1885	-0.567397	0.0739206
NCU09670	amidohydrolase	22.0677	16.5028	11.5554	11.9091	10.411	9.92385	-0.425057	0.173514
NCU09844	amidohydrolase	8.38018	5.70096	4.78391	4.55105	5.44993	4.85648	-0.134608	0.742193
NCU06058	amidohydrolase 2	0.798663	2.47772	1.73657	0.629938	0.987095	1.18498	-0.661972	0.427627
NCU03948	amidohydrolase 3	18.3083	19.809	13.4769	17.1862	20.6121	16.0609	0.259854	0.34411
NCU01195	amination-deficient	1427.14	1975.15	1844.07	2435.86	2166.92	2304.61	0.576249	0.0166278
NCU08925	amine oxidase	19.2108	16.1237	12.3001	4.56264	5.25517	3.62666	-1.62666	6.86847e-12
NCU01678	amine oxidase	14.0917	12.3353	0	12.5175	14.475	9.24671	0.244815	0.313025
NCU05775	amino acid transporter	28.9496	33.1971	28.2837	32.9439	30.8607	20.285	0.0723888	0.845878
NCU08066	amino acid transporter	26.2289	36.9706	24.9401	48.1428	50.9382	48.7342	0.940324	1.25343e-05
NCU01481	amino acid transporter	24.0018	26.4867	16.1002	17.31	19.282	14.4873	-0.18204	0.560618
NCU03557	amino-acid N-acetyltransferase subunit Mak10	32.9382	37.0819	26.1883	29.7337	32.3569	28.9993	0.119209	0.662322
NCU07129	amino-acid permease inda1	9.67615	9.72903	9.13916	15.803	20.607	13.9589	1.00229	3.29348e-06
NCU06424	aminomethyl transferase	42.9128	36.7627	37.8063	30.27	29.478	28.1265	-0.22893	0.332656
NCU02319	aminopeptidase	136.322	110.441	93.6219	74.3045	77.5833	82.1826	-0.33387	0.125722
NCU09228	aminopeptidase 2	525.056	515.812	438.341	335.223	353.388	389.869	-0.255148	0.251002
NCU00112	aminopeptidase P	91.3541	104.686	95.6995	95.9468	76.6006	93.3594	0.0553295	0.871993
NCU11365	aminotransferase	30.894	33.0448	46.0995	51.083	42.8027	14.8032	0.117858	0.857961
NCU08011	aminotransferase	69.1321	71.097	63.3948	38.6094	35.4402	36.4947	-0.68988	7.63225e-05
NCU11146	aminotransferase	19.1171	16.0659	12.8872	10.759	9.09345	8.85444	-0.542484	0.0268567
NCU03500	aminotransferase	182.652	154.327	147.643	134.418	135.504	136.969	-0.0557749	0.839142
NCU06113	ammecr1 family protein	71.7861	63.8925	62.234	37.9029	32.3132	29.2375	-0.805427	8.05864e-06
NCU06613	ammonium transporter	2.01074	1.68313	2.62724	1.02327	1.11438	0.84494	-0.923813	0.0624443
NCU03257	ammonium transporter MEP1	180.591	225.749	207.918	274.068	268.693	171.219	0.386701	0.159932
NCU01065	ammonium transporter MEP2	120.241	113.199	131.959	111.279	140.764	96.327	0.104558	0.760152
NCU00239	AMP binding domain-containing protein	23.6925	23.2513	9.18533	15.4598	14.1608	11.8047	-0.178955	0.623962
NCU02979	AMP deaminase	121.16	131.011	93.8937	152.81	113.603	108.928	0.311236	0.1939
NCU00129	AMP-binding domain-containing protein	12.0346	8.36621	6.23291	3.20689	3.86085	3.4522	-1.12651	0.000170041
NCU02107	AMP-binding enzyme	31.2016	29.2304	25.6567	20.4059	17.7976	14.8485	-0.509428	0.0136369
NCU00608	AMP-binding enzyme	22.747	14.6326	11.3149	6.78214	6.09132	5.83441	-1.16642	9.11754e-06
NCU01069	amphiphysin-like-1	68.3899	65.6505	57.0916	49.8687	41.7394	34.4677	-0.413179	0.0507998
NCU02689	amycelial	33.0004	36.3354	20.8503	29.2957	28.5775	23.6669	0.0587075	0.871331
NCU06586	AN1 zinc finger protein	14.3447	13.2509	9.5196	12.6447	9.59652	6.36541	-0.184206	0.674966
NCU06651	AN1-type zinc finger protein	334.454	348.405	350.084	265.556	254.584	161.252	-0.429244	0.0950352
NCU08731	anaphase-promoting complex subunit 10	4.24051	1.91717	2.05754	1.74972	2.44703	1.82399	-0.234237	0.74178
NCU01174	anaphase-promoting complex subunit CDC23	37.3977	33.7422	22.9896	20.5426	18.3553	20.6632	-0.448965	0.0581661
NCU01377	anaphase-promoting complex subunit Cut9	12.412	16.7129	10.0288	14.037	11.3203	11.4128	0.106931	0.780516
NCU03013	anchored cell wall protein-10	91.6252	106.127	92.9684	103.261	85.3821	73.8535	0.0334604	0.922415
NCU02041	anchored cell wall protein-11	439.187	438.639	409.784	393.847	395.251	345.395	0.00393337	0.990251
NCU08171	anchored cell wall protein-12	115.685	101.577	90.4386	73.1669	73.1165	65.161	-0.346775	0.0564335
NCU00957	anchored cell wall protein-2	598.981	616.409	524.391	562.656	564.699	498.086	0.0925326	0.681082
NCU05667	anchored cell wall protein-3	1047.33	1079.58	1251.02	981.633	1057.93	1120.79	0.0853583	0.805882
NCU09263	anchored cell wall protein-4	120.75	146.365	114.584	109.927	89.5138	79.4295	-0.267422	0.279035
NCU07776	anchored cell wall protein-5	1305.39	1366.59	1446.3	1504.45	1991.72	2033.46	0.613444	0.0116316
NCU03530	anchored cell wall protein-6	1340.78	1489.92	1392.19	929.712	555.653	574.438	-0.858281	0.000482579
NCU09133	anchored cell wall protein-7	1117.62	1219.84	1257.71	1044.17	1168.74	1216.58	0.117798	0.703561
NCU07277	anchored cell wall protein-8	486.423	512.536	450.895	459.613	557.312	444.118	0.199278	0.376574
NCU06185	anchored cell wall protein-9	2357.73	2197.28	2618.27	1588.67	2490.29	2100.51	-0.0327428	0.940226
NCU01480	anion exchange family protein	10.2383	8.63026	7.73405	8.66216	10.0119	9.02274	0.256394	0.358227
NCU03186	ankyrin repeat and BTB/POZ domain-containing protein	39.2159	35.4693	32.7837	30.5003	28.3015	28.5457	-0.105068	0.681147
NCU02147	ankyrin repeat and zinc finger domain-containing protein 1	15.1867	14.628	12.5085	15.3915	11.409	10.5228	0.00801664	0.98445
NCU02967	ankyrin repeat domain-containing protein	51.8917	34.5704	40.5799	34.5616	22.4536	20.0853	-0.535519	0.0898537
NCU04409	ankyrin repeat protein	39.2492	36.9975	42.1125	54.2358	71.5773	98.161	1.11924	0.000128795
NCU08603	ankyrin repeat protein	13.5551	7.89645	11.0927	23.2094	11.9278	5.2268	0.468524	0.619038
NCU04421	annexin 14	13.8998	8.84947	11.441	8.08606	5.26096	3.52121	-0.400017	0.278655
NCU02139	annexin ANXC4	26.1856	25.2794	22.2885	16.0365	15.4362	14.3649	-0.4941	0.00680735
NCU17239	anucleate primary sterigmata protein B	24.1165	24.1754	11.246	21.1977	20.5707	15.3305	0.15204	0.7139
NCU09721	AP-1 complex subunit beta-1	113.931	110.185	81.8669	103.5	89.4461	85.2642	0.0618027	0.826468
NCU04121	AP-1 complex subunit gamma-1	97.2013	81.8043	66.0581	73.0532	70.8988	62.406	-0.0480871	0.867634
NCU09688	AP-1 complex subunit mu	111.013	96.9413	89.3913	86.952	82.6663	87.021	-0.0151344	0.959896
NCU10618	AP-1 complex subunit theta-1	186.029	179.027	189.983	164.232	134.217	144.806	-0.140428	0.608791
NCU03440	AP-2 complex subunit alpha	59.7702	51.8756	35.7138	53.087	51.7701	44.4434	0.224351	0.381486
NCU05232	AP-2 complex subunit beta	35.2748	30.4012	20.0347	27.2872	31.0315	24.6476	0.160835	0.607664
NCU09673	AP-2 complex subunit mu-1	58.1997	52.4083	44.4905	58.6333	50.6119	45.2505	0.187783	0.416267
NCU07989	AP-2 complex subunit sigma	61.6981	55.177	50.0612	52.5629	57.7523	52.1782	0.155526	0.507088
NCU06569	AP-3 adaptor complex subunit beta	44.3543	41.5654	30.7	35.0608	28.0732	24.6214	-0.213609	0.420249
NCU04652	AP-3 complex subunit delta	69.8936	66.2963	39.2569	62.2989	47.7489	36.2321	-0.0613789	0.887149
NCU09461	AP-3 complex subunit sigma	62.2062	57.3554	50.4037	42.2803	32.8424	35.9363	-0.419021	0.0455806
NCU09264	APAF1-interacting protein	57.8977	47.5995	43.4045	41.2466	40.5331	54.7888	0.0842573	0.824462
NCU07175	APC amino acid permease	27.4068	20.2248	15.5621	12.9542	14.3156	12.3102	-0.466476	0.0580642
NCU08873	Apc13 domain-containing protein	63.7754	73.1323	63.8726	59.9467	38.4068	36.2741	-0.397221	0.177579
NCU03839	APF1	6.86852	6.46814	5.6299	6.798	6.06469	7.95682	0.336176	0.364331
NCU06339	APSES transcription factor Xbp1	0.817796	0.354264	0.494263	0.788099	0.484092	0.449691	0.252166	0.817266
NCU08052	aquaporin	1.9341	1.79088	2.51996	1.80608	2.33066	1.74868	0.0849779	0.906688
NCU01957	AR2	1.41823	0.365432	1.58908	0.983535	1.30895	1.00727	0.168174	0.890328
NCU00972	arabinogalactan endo-1,4-beta-galactosidase	19.8721	10.1099	14.6511	8.02209	8.48501	6.35054	-0.775446	0.0265419
NCU05965	arabinosidase	7.23752	8.09206	8.52425	9.18746	8.8186	10.1804	0.425046	0.198298
NCU00147	ARD/ARD family protein	51.4857	38.6014	45.8671	33.9413	33.9463	33.4542	-0.234158	0.408736
NCU02830	ARF GTPase activator	38.3297	35.9223	20.9327	30.6226	27.4821	24.1679	-0.00108899	0.997733
NCU08811	arf GTPase-activating protein	75.402	66.7777	63.5756	78.7222	70.4348	58.0237	0.196455	0.399135
NCU02084	arginase	20.9331	22.6632	18.2775	17.6901	10.1547	7.82932	-0.614781	0.0898537
NCU02333	arginase-1	74.4528	81.5163	79.9582	86.0826	89.3452	112.372	0.47515	0.0597239
NCU08111	arginine N-methyltransferase 2	35.6506	36.7465	38.2707	35.9021	33.2809	39.86	0.167056	0.605995
NCU02639	arginine-1	816.747	965.82	833.182	1181.69	952.963	846.633	0.196366	0.469984
NCU08162	arginine-10	174.048	285.191	322.699	444.765	415.657	275.622	0.689029	0.0416314
NCU01667	arginine-12	99.4859	141.132	169.169	194.404	173.37	162.246	0.532048	0.0873527
NCU02802	arginine-13	9.61549	13.4783	8.82747	19.6818	21.0489	20.8547	1.1439	7.65636e-07
NCU07682	arginine-14	27.977	15.2747	12.6025	21.3768	16.825	24.9206	-0.125456	0.58354
NCU07732	arginine-2	113.3	131.117	184.083	136.152	161.888	135.048	0.607047	0.00233674
NCU02677	arginine-3	101.509	152.552	106.627	236.292	220.835	253.731	1.17412	1.3624e-07
NCU10468	arginine-4	424.027	549.022	560.821	623.516	557.378	541.425	0.341033	0.200728
NCU05410	arginine-5	65.1752	80.6165	95.135	115.884	102.521	71.4028	0.423846	0.183393
NCU00567	arginine-6	200.742	246.086	181.663	209.949	199.648	231.678	0.219421	0.396938
NCU01803	arginine-tRNA-protein transferase 1	42.9374	50.2952	52.5859	47.64	48.26	34.0328	0.00253004	0.994687
NCU08195	arginyl-tRNA synthetase	143.861	171.771	145.369	182.419	172.485	138.314	0.279097	0.215802
NCU05891	arid/bright domain-containing protein	18.2414	19.7226	14.6571	19.361	20.2824	18.8877	0.351306	0.0735866
NCU03756	aromatic amino acid aminotransferase 1	33.2442	25.3273	21.449	15.2297	14.8254	16.073	-0.586988	0.011099
NCU09116	aromatic aminotransferase Aro8	5.17162	3.35663	5.51396	4.56794	0.665457	1.10169	0.426593	0.194919
NCU02028	aromatic ring-opening dioxygenase LigB subunit	50.7262	36.9781	32.0288	20.1184	23.3915	22.2233	-0.657877	0.0048734
NCU01632	aromatic-1 gene cluster	146.601	203.52	136.358	257.809	264.398	222.708	0.806048	8.17391e-05
NCU05420	aromatic-3	112.25	161.489	132.757	193.899	157.976	142.287	0.459515	0.0728086
NCU05548	aromatic-6	118.778	165.305	140.884	222.66	224.663	224.879	0.846009	7.56948e-05
NCU09817	aromatic-7	328.772	482.165	386.102	605.001	407.637	447.58	0.467548	0.0946995
NCU02785	aromatic-8	154.37	254.628	203.139	273.282	227.006	167.594	0.295421	0.39099
NCU08275	aromatic-L-amino-acid decarboxylase	63.4607	52.6108	55.7949	65.7318	52.0374	45.933	0.112715	0.710835
NCU01918	ARP2/3 complex 20 kDa subunit	161.618	137.551	161.441	121.253	104.745	109.121	-0.275546	0.259161
NCU09572	ARP2/3 complex 21 kDa subunit	443.432	390.214	407.471	251.983	246.577	229.994	-0.581402	0.000757541
NCU03050	ARP2/3 complex 34 kDa subunit	313.478	309.647	281.446	280.59	277.8	273.621	0.0719002	0.777197
NCU03438	Arp2/3 complex subunit	80.0533	59.3191	68.9518	46.1772	51.9497	40.359	-0.403289	0.0887079
NCU07392	arrested development-1	61.5271	59.7923	51.1853	72.8778	53.6601	63.4536	0.334994	0.136158
NCU08511	arrestin domain conatining protein	32.7397	35.0932	23.4847	36.0317	25.9053	23.4895	0.0990616	0.779321
NCU08967	arrestin domain-containing protein	16.1076	11.9519	10.0245	11.261	12.9728	10.853	0.0860208	0.815095
NCU05721	arrestin domain-containing protein	8.93075	12.3247	9.50912	10.7906	8.8924	7.19281	-0.0154712	0.969404
NCU07197	arsenate reductase	19.5906	16.6235	17.9642	11.8544	9.7802	8.05966	-0.685595	0.00469922
NCU06717	arsenical pump-driving ATPase	120.424	103.679	129.618	106.088	86.8096	79.6476	-0.201696	0.495002
NCU02800	arsenite resistance protein Ars2	58.813	61.5147	49.347	47.5224	47.5717	41.2923	-0.122712	0.593825
NCU05616	arsenite S-adenosylmethyltransferase	10.8579	9.85678	13.6815	2.28046	4.10484	3.14401	-1.68043	4.12877e-06
NCU06041	aryl sulfatase-1	1.07924	0.634493	0.226983	0.22584	0.743158	2.64338	1.19363	0.29449
NCU09798	aryl-alcohol dehydrogenase	52.0284	44.5779	38.6125	34.9433	45.8658	37.4868	0.00554292	0.989293
NCU09409	arylesterase/monooxygenase	66.9866	69.4098	68.6782	26.5559	33.247	30.7834	-0.992058	2.82515e-06
NCU01345	ascospore lethal-1	64.0709	80.2794	22.1355	74.1269	57.3908	40.0199	0.312947	0.437964
NCU01414	Ascospore maturation-1	146.908	128.946	104.276	77.5688	94.0453	104.899	-0.248988	0.367916
NCU05598	ascus development-1	49.2228	59.6398	46.7297	45.4985	54.4705	42.7777	0.0639394	0.842836
NCU05597	ascus development-3	1.44505	1.57167	0.957342	0.642574	1.40965	0.912487	-0.223632	0.798037
NCU06993	Ash2-trithorax family protein	24.5115	22.3258	19.6551	20.4097	25.7351	27.051	0.341219	0.194696
NCU01757	asparaginase	10.0753	10.3785	8.92713	7.89979	8.31752	8.37048	-0.0628315	0.856242
NCU07300	asparagine-2	20.7934	14.4468	16.3969	16.6781	17.5499	15.5271	0.139251	0.666776
NCU06866	asparaginyl-tRNA synthetase	18.0109	15.7047	13.844	16.8717	19.3256	19.733	0.435609	0.0484618
NCU06457	asparaginyl-tRNA synthetase	220.239	264.647	224.128	212.035	201.158	220.024	0.0282709	0.932808
NCU07941	aspartate aminotransferase	106.089	78.2844	70.916	47.3995	44.0292	46.8492	-0.679956	0.000690327
NCU02543	aspartate aminotransferase	18.3095	15.1807	11.7138	5.57102	4.16395	4.49018	-1.46301	3.81038e-08
NCU08411	aspartate aminotransferase	0	0	0	0	0	0	0.105058	0.811374
NCU00338	aspartic proteinase	4.14851	3.8136	2.76028	3.31459	3.98196	3.63714	0.231688	0.620359
NCU03168	aspartic-type endopeptidase	89.4389	91.8412	73.8531	82.327	77.6857	77.285	0.0915418	0.710276
NCU09350	aspartic-type endopeptidase	0.322653	0.53113	0.513016	0.708934	0.414728	0.881644	0.735927	0.505638
NCU04118	aspartokinase	108.08	131.423	120.802	179.076	167.993	124.329	0.561963	0.0121464
NCU17088	aspartyl aminopeptidase	10.1381	7.94703	7.24956	10.7253	9.22187	8.14775	0.345443	0.254454
NCU00122	aspartyl aminopeptidase	132.176	106.725	86.2008	64.0305	66.0656	65.8831	-0.523695	0.00875078
NCU04269	aspartyl proteinase	1.38861	1.54394	0.903809	0.5888	1.05683	1.03767	-0.305613	0.624288
NCU02585	aspartyl-tRNA synthetase	56.6924	57.4576	41.0788	55.7517	58.428	56.0447	0.335981	0.100909
NCU00915	aspartyl-tRNA synthetase	519.501	570.383	779.865	424.571	587.174	389.78	-0.256878	0.489714
NCU07082	aspartyl-tRNA synthetase	40.815	22.9931	10.1802	46.7551	17.4078	16.0488	0.336377	0.768556
NCU03147	assembly factor cbp-4	67.8163	63.2288	73.5753	73.2666	77.0867	64.7919	0.25027	0.361003
NCU05893	AT DNA binding protein	11.4974	8.66343	6.29386	7.23469	4.81339	10.021	-0.0350539	0.963718
NCU03441	ATG18	46.4579	47.6739	40.3558	34.6331	31.167	27.0205	-0.346378	0.0746604
NCU08926	ATG2	35.0428	32.5669	19.0239	24.2307	22.1883	16.443	-0.257974	0.408072
NCU02433	ATG4 protein	92.2575	74.4651	64.5383	74.448	68.9243	61.5205	0.0230636	0.941371
NCU02422	ATG9 protein	69.07	63.9195	42.2846	59.1828	47.8848	39.8763	-0.0537015	0.884549
NCU02670	ATP binding L-PSP endoribonuclease	5.7035	5.67378	5.95945	6.86191	8.24351	8.80837	0.653754	0.0141014
NCU09745	ATP binding protein	24.9054	31.9687	26.8626	34.889	27.2179	40.6547	0.491781	0.0958329
NCU04507	ATP binding protein	42.7558	44.8542	33.4972	38.6258	39.9468	49.5495	0.288631	0.306537
NCU02658	ATP binding protein	33.2026	36.1508	26.7465	42.0078	46.9723	73.451	0.973714	0.00109077
NCU06783	ATP citrate lyase	2226.42	2622.66	1936.68	2562.4	1844.3	2387.42	0.202752	0.479863
NCU01365	ATP dependent DNA ligase domain-containing protein	12.4207	11.1895	7.83088	9.56093	10.7423	9.74536	0.142882	0.644779
NCU00502	ATP synthase subunit 4	875.535	848.363	1009.92	894.354	881.786	879.019	0.136369	0.645531
NCU01606	ATP synthase subunit 5	1124.32	1149.94	1132.5	1017.09	1030.9	987.58	0.0196212	0.947186
NCU00636	ATP synthase subunit D	494.381	471.712	566.123	408.23	399.71	437.98	-0.285092	0.370301
NCU05220	ATP synthase subunit F	1115.34	1018.02	1110.52	943.651	1004.29	967.875	0.0321142	0.921351
NCU00644	ATP synthase subunit G	194.538	220.569	180.985	271.093	282.605	284.932	0.686526	0.000100769
NCU09119	ATP synthase subunit gamma	798.619	875.167	791.319	984.556	895.927	838.883	0.326897	0.0883857
NCU03199	ATP synthase subunit H	269.186	266.178	342.449	273.303	262.531	237.98	-0.0119829	0.977056
NCU01751	ATP-binding cassette protein	42.6589	36.757	29.9436	22.9909	26.0597	20.356	-0.458302	0.0246356
NCU10009	ATP-binding cassette transporter	15.2062	10.4936	8.03582	11.9031	16.7904	17.5441	0.676732	0.0233366
NCU06785	ATP-citrate synthase subunit 1	996.415	1200.54	918.468	1129.84	815.112	1030.07	0.129108	0.680433
NCU03591	ATP-dependent bile acid permease	94.6891	110.158	68.2617	100.829	86.5689	93.2071	0.244119	0.347053
NCU05427	ATP-dependent Clp protease	102.271	70.8093	38.449	29.4393	25.7363	17.7751	-1.29163	7.00771e-07
NCU04578	ATP-dependent Clp protease proteolytic subunit 1	146.88	121.539	115.337	87.0697	77.9875	80.3315	-0.449007	0.0196186
NCU09318	ATP-dependent DNA helicase mph-1	7.58216	6.44555	3.95856	6.13338	6.16391	5.8753	0.228753	0.507239
NCU03337	ATP-dependent DNA helicase recQ	12.1185	10.7969	7.14615	12.8279	9.96462	13.0628	0.410267	0.154563
NCU04117	ATP-dependent permease MDL2	62.3232	61.5554	44.5885	75.2019	67.24	56.3619	0.435057	0.0302726
NCU05261	ATP-dependent protease La	86.5251	94.6788	74.6731	77.6049	78.5023	74.8262	0.0468164	0.86411
NCU09076	ATP-dependent RNA helicase	654.706	659.018	646.763	699.948	666.446	767.074	0.313763	0.157895
NCU05802	ATP-dependent RNA helicase A	23.4307	27.259	17.2883	30.0878	25.2851	26.97	0.47948	0.0330716
NCU11409	ATP-dependent RNA helicase chl-1	9.89634	7.66027	6.7678	7.51788	7.8122	5.42727	-0.0348433	0.93222
NCU07712	ATP-dependent RNA helicase dbp-10	9.17082	5.04041	3.35759	13.8974	26.2707	38.7428	2.42066	2.50585e-09
NCU07839	ATP-dependent RNA helicase dbp-2	91.9823	83.9276	48.2442	173.366	225.764	373.586	2.02529	3.84934e-10
NCU05782	ATP-dependent RNA helicase dbp-3	20.0636	13.8162	11.9646	30.9237	49.0487	80.1035	2.0381	7.16785e-09
NCU04439	ATP-dependent RNA helicase dbp-4	9.52463	7.69688	3.54892	12.0746	20.2839	35.0167	1.95451	3.68437e-06
NCU01160	ATP-dependent RNA helicase dbp-5	135.451	135.718	119.92	132.634	119.848	120.54	0.123619	0.585577
NCU06520	ATP-dependent RNA helicase dbp-7	7.68486	7.05283	4.98607	10.1859	18.1386	27.6012	1.7349	2.42947e-06
NCU06418	ATP-dependent RNA helicase dbp-8	4.51714	3.93846	1.75836	7.2896	11.6862	17.0747	2.06608	2.26042e-07
NCU07070	ATP-dependent RNA helicase dbp-9	8.8633	10.1009	4.28659	18.2996	26.7095	42.159	2.14924	6.39461e-09
NCU01369	ATP-dependent RNA helicase ded-1	413.231	510.811	305.504	710.567	832.499	999.193	1.26265	1.27598e-07
NCU06149	ATP-dependent RNA helicase dhh-1	39.3445	43.0782	15.6521	33.4843	30.8738	29.8912	0.16813	0.722334
NCU06318	ATP-dependent RNA helicase DHX8	22.3833	25.5376	17.5214	23.1077	24.4692	24.2594	0.336123	0.140403
NCU08928	ATP-dependent RNA helicase DHX8	12.4992	14.6574	10.7193	15.1092	11.9911	15.7262	0.378215	0.170774
NCU11175	ATP-dependent RNA helicase drs-1	12.9345	9.48154	5.86147	25.706	40.6439	69.6525	2.5144	1.75266e-11
NCU09349	ATP-dependent RNA helicase has-1	27.2426	21.0512	16.7853	57.1864	89.8936	165.961	2.50433	5.51208e-12
NCU04041	ATP-dependent RNA helicase mak-5	11.5417	11.1568	5.97098	11.6395	20.0173	34.04	1.44139	0.00044386
NCU06246	ATP-dependent RNA helicase mrh-4	22.8272	26.5981	18.9273	28.7664	27.8668	28.2528	0.510536	0.0151113
NCU01104	ATP-dependent RNA helicase MSS116	18.8096	18.241	14.6824	22.564	29.8248	49.5196	1.20023	0.000272575
NCU00919	ATP-dependent RNA helicase rok-1	5.29053	5.43199	4.91553	10.3242	13.0352	23.0611	1.78514	1.70347e-07
NCU04504	ATP-dependent rRNA helicase rrp-3	27.7034	15.8219	13.6903	38.6872	66.9469	111.471	2.16799	1.91805e-08
NCU03380	ATP-dependent rRNA helicase spb-4	9.91708	5.47521	3.53286	12.9125	24.8516	42.0808	2.3369	0.00138272
NCU05160	ATP-dependent Zn protease	264.831	230.337	231.456	158.448	151.416	135.497	-0.518324	0.00242741
NCU07988	ATPase family AAA domain-containing protein 1	94.8516	90.311	70.058	82.5471	79.4469	82.0013	0.13722	0.570797
NCU16025	ATPase subunit 6	5.76441	3.12856	6.10511	9.47425	6.22394	5.73615	0.692022	0.223783
NCU16024	ATPase subunit 8	344.91	378.512	622.034	305.24	288.631	311.844	-0.409614	0.579263
NCU16027	ATPase subunit 9	202.203	288.474	333.41	177.713	276.151	281.676	0.00873235	0.992164
NCU10143	ATPase type 13A2	36.6121	36.5637	19.3934	30.654	19.5863	20.734	-0.173285	0.66423
NCU02514	ATPase-1	2466.38	2546.61	2219.04	2391.15	2343.81	2292.2	0.150704	0.47128
NCU05430	ATPase-2	2296.96	2827.41	2330	2370.32	2552.88	2486.29	0.181889	0.466153
NCU06190	atrx ortholog	14.7004	12.2093	6.35701	9.15306	9.20315	10.1725	0.00542274	0.991883
NCU02282	aureobasidin-resistance protein	20.028	23.9428	20.9203	30.2145	33.3885	32.661	0.757728	0.000187216
NCU02057	autoinducer 2 sensor kinase/phosphatase luxQ	10.0418	10.9315	3.04675	11.4122	6.80949	13.411	0.456858	0.06914
NCU01955	autophagocytosis protein Aut1	106.146	91.5676	89.3422	65.3642	49.958	44.2331	-0.661768	0.00135279
NCU06267	autophagy protein 16	0	0	0	0	0	0	-0.129242	0.710575
NCU04662	autophagy protein 5	15.8107	12.2137	13.1032	8.96035	9.93008	10.0565	-0.310308	0.284478
NCU01545	autophagy protein 8	881.189	720.845	712.851	533.664	419.693	331.754	-0.665452	0.00197468
NCU10049	autophagy protein Apg12	18.289	12.1098	11.2816	14.1432	11.4914	7.88294	-0.119066	0.81297
NCU04840	autophagy protein Atg13	42.8465	40.7246	25.72	30.8951	34.0658	26.7232	-0.0480299	0.894134
NCU00188	autophagy protein-1	53.764	48.6709	31.3102	32.9279	32.6087	21.7292	-0.416095	0.121249
NCU06672	autophagy ubiquitin-activating enzyme ApgG	47.1697	38.1647	24.6206	24.6441	22.3776	21.5115	-0.49367	0.0578747
NCU00589	auxin Efflux Carrier superfamily	213.199	201.463	168.264	244.036	203.901	172.998	0.281145	0.186329
NCU09663	Axe2	122.67	124.906	109.309	190.523	156.245	119.077	0.565937	0.00902293
NCU09377	B-regulatory subunit-1	162.023	157.026	111.655	123.724	90.3091	94.2002	-0.236203	0.292857
NCU08055	b-ZIP transcription factor IDI4	559.536	491.784	399.763	532.353	490.439	393.281	0.158891	0.50942
NCU16454	bacilysin biosynthesis oxidoreductase bacC	18.5712	19.1317	18.4864	16.5183	15.4416	13.6188	-0.118602	0.687145
NCU01220	BAG domain-containing protein	25.2308	26.3641	20.1846	26.6644	25.751	20.8239	0.220904	0.331006
NCU08823	band	192.857	181.962	167.716	224.488	232.906	189.143	0.440796	0.00901333
NCU02599	BAP31 domain-containing protein	184.179	199.711	173.427	289.461	182.811	188.744	0.429562	0.0972668
NCU04637	BAR adaptor protein RVS167	46.1456	53.7568	37.8917	42.643	30.717	23.8184	-0.318065	0.292302
NCU11369	BAR domain-containing protein	404.182	336.369	358.912	316.037	258.886	253.513	-0.177242	0.47828
NCU01068	BAR domain-containing protein	25.0557	38.4953	20.8677	45.3819	36.9983	37.3645	0.702942	0.00894341
NCU02463	bax Inhibitor family protein	43.5999	43.3404	48.0035	38.795	31.5638	23.0421	-0.361291	0.220297
NCU10028	bax Inhibitor family protein	341.762	303.995	315.864	318.396	280.35	249.235	0.00204432	0.99447
NCU07726	bcp-1	31.2373	25.1707	30.524	67.2809	89.5193	107.869	1.80312	3.22681e-12
NCU00097	beak-1	3.83924	4.07736	4.70409	2.72116	3.68124	5.07613	0.0528055	0.950291
NCU07139	beak-2	64.5164	64.8262	41.0156	58.1681	63.898	77.4155	0.445437	0.0988108
NCU03122	beclin 1	6.32097	3.06496	9.40294	2.66431	3.60119	2.33082	-0.432619	0.0485306
NCU00671	beige/BEACH domain-containing protein	44.1718	43.7211	19.9312	41.0846	36.2294	30.7003	0.218337	0.570565
NCU04054	Benomyl resistant	2395.58	2291.1	2121.71	2274.47	2386.31	2584.72	0.286324	0.174871
NCU01086	benzoate 4-monooxygenase	5.27168	4.92101	5.05416	4.23767	3.87351	3.25503	-0.23934	0.594722
NCU10285	benzoate 4-monooxygenase cytochrome P450	0.992203	0.612488	0.292148	0.787249	0.730669	0.465154	0.287705	0.83589
NCU06327	benzoate 4-monooxygenase cytochrome P450	213.867	85.0034	94.6732	207.046	257.606	240.351	1.06277	0.00134361
NCU08874	BET3 family protein	11.799	12.0559	11.7387	7.42358	8.95366	5.66384	-0.512182	0.116131
NCU09791	beta-1,3-exoglucanase	7.77858	7.83564	7.22999	7.48269	8.46409	5.80823	0.112069	0.74989
NCU08909	beta-1,3-glucanosyltransferase	1430.17	1323.24	1341.34	1119.74	1164.64	852.864	-0.203985	0.384112
NCU07261	beta-1,4-mannosyltransferase	46.465	40.6016	34.6672	33.1498	31.2064	25.509	-0.244457	0.298709
NCU00937	beta-glucuronidase	5.20728	2.64358	1.94208	0.762431	1.13965	1.53583	-1.27809	0.0152682
NCU04726	beta-N-acetylglucosaminidase	26.9296	25.6014	18.7921	17.7008	23.6395	16.5471	-0.102986	0.753742
NCU01273	beta-taxilin	71.9254	72.4562	54.5066	77.7671	64.6628	67.4488	0.242149	0.28801
NCU09652	beta-xylosidase	7.15213	3.89622	3.81786	3.16553	4.01121	2.89466	-0.35418	0.452886
NCU07442	betaine aldehyde dehydrogenase	56.753	55.5416	63.1167	67.8671	76.0868	41.3657	0.244519	0.47693
NCU00715	betaine aldehyde dehydrogenase	49.8116	36.5712	35.448	17.162	17.3968	14.2838	-1.12327	1.19194e-08
NCU08669	betaine aldehyde dehydrogenase 2	357.856	318.744	314.215	182.149	171.838	202.283	-0.636161	0.000982152
NCU04787	bfr-2	3.80486	3.48753	2.21517	6.08005	13.1992	24.3587	2.44327	9.03539e-08
NCU09497	bifunctional D12/D15 fatty acid desaturase	245.069	251.997	255.807	298.514	464.935	617.397	1.07833	0.000403306
NCU05185	bifunctional P-450:NADPH-P450 reductase	10.3345	8.20221	5.67289	4.99194	5.51509	4.90423	-0.440534	0.124437
NCU05042	bilirubin oxidase	0.212835	0.043794	0	0.194851	0.427455	0.085525	1.72998	0
NCU05516	biotin apo-protein ligase	130.493	163.699	98.9201	157.6	94.2405	102.435	0.046412	0.918847
NCU03979	biotin-1	341.966	365.513	283.221	396.727	322.96	325.582	0.271491	0.194882
NCU08293	Bis(5'-adenosyl)-triphosphatase	23.1681	24.3057	20.4651	20.7166	23.3903	19.1754	0.0873661	0.78494
NCU08333	bleomycin hydrolase	80.6429	73.8519	73.4684	43.9296	47.8402	41.2855	-0.589065	0.000830631
NCU07267	blue light-induced-3	506.853	325.357	286.906	179.313	87.6385	102.059	-1.39987	2.35671e-06
NCU08699	blue light-induced-4	15.6812	11.7806	11.8065	9.44231	7.18654	6.34356	-0.581688	0.0390952
NCU01431	bni1-like	45.3387	39.386	22.6949	33.5284	36.3929	30.336	0.114607	0.753233
NCU09924	BNR/Asp-box repeat protein	0.801359	0.329786	0.21236	0.234767	0	0	-2.2721	0
NCU02108	BolA domain-containing protein	45.9252	47.5387	43.2611	33.1425	28.4537	25.7796	-0.460266	0.0380395
NCU02704	branched-chain alpha-keto acid dehydrogenase E2 component	27.4966	24.1898	20.2273	6.53679	8.32887	20.3594	-0.793674	0.0966038
NCU04292	branched-chain-amino-acid aminotransferase	82.9039	140.379	121.479	179.393	201.923	239.507	1.03421	0.000258545
NCU04110	branchpoint-bridging protein	85.9902	84.7615	64.0734	74.7013	79.4594	88.9476	0.256695	0.296071
NCU03096	bromodomain associated domain-containing protein	12.3964	12.7213	11.0432	19.0498	16.6559	18.6959	0.783456	0.000322086
NCU08809	bromodomain protein-1	31.0213	28.806	28.4209	31.8955	38.9473	28.8944	0.361604	0.10811
NCU02276	bromodomain protein-2	19.9537	21.4896	16.0383	19.6973	20.4274	14.1272	0.105327	0.735096
NCU08423	bromodomain protein-3	38.688	36.9326	43.7448	33.1387	66.2388	32.5848	0.3135	0.433931
NCU03906	BSD domain-containing protein	53.9712	54.3692	48.6428	43.3597	36.087	32.5508	-0.301578	0.169263
NCU04838	BTB domain and ankyrin repeat containing protein	59.4938	54.7206	22.2588	17.3218	16.6025	14.0824	-1.28353	2.19318e-05
NCU08408	btn-1	53.964	44.9916	40.82	44.5779	34.6819	28.465	-0.187165	0.50942
NCU03276	bud emergence 46-like	36.5017	27.7002	25.402	35.0849	29.0277	29.2153	0.0819638	0.798694
NCU04511	bud site selection protein 7	178.8	149.925	124.77	121.696	104.681	93.4978	-0.306765	0.144439
NCU06579	bud3-like	16.526	18.0156	8.83145	15.5891	16.813	15.1001	0.346202	0.265969
NCU00152	bud4-like	18.2498	20.2359	30.7375	19.8503	22.0083	25.5813	0.0868758	0.768919
NCU08468	bud6-like	16.9267	18.8552	12.7311	16.4131	17.1675	15.6937	0.222673	0.373755
NCU08323	bystin	39.9068	32.5901	23.1191	60.0879	71.3218	127.872	1.67469	3.00925e-07
NCU01994	bZIP transcription factor	8.34535	28.2721	32.2555	24.1667	20.2968	17.8234	-0.327242	0.173514
NCU00805	bZIP transcription factor	61.7026	59.0922	52.6148	54.4547	57.1114	62.6252	0.205245	0.388992
NCU07379	bZIP-type transcription factor	46.0207	41.7693	36.5429	30.0881	32.3146	26.2879	-0.294135	0.1604
NCU03877	C-1-tetrahydrofolate synthase	17.9321	24.541	15.1949	18.2755	15.2805	14.327	-0.31839	0.123066
NCU02693	C-3 sterol dehydrogenase/C-4 decarboxylase	159.21	151.426	174.566	127.271	165.624	170.988	0.122397	0.731442
NCU06402	C-4 methylsterol oxidase	23.84	41.0677	22.4183	7.35198	13.2781	10.0106	0.00910533	0.984071
NCU06207	C-5 sterol desaturase	280.155	269.779	332.358	225.522	308.946	194.58	-0.107129	0.778861
NCU02963	c-myc binding protein	43.3664	32.7685	38.9471	25.2726	27.4311	27.2596	-0.33498	0.208339
NCU04495	C-type cyclin	26.7357	24.3573	19.9371	25.2216	25.4472	29.3108	0.376291	0.11824
NCU02244	C2 domain-containing protein	34.5058	41.5173	27.9502	59.4757	46.7945	42.3581	0.708016	0.00133334
NCU03184	C2H2 conidiation transcription factor FlbC	41.7541	39.7479	32.3866	34.5208	33.8759	28.3352	-0.0419604	0.887149
NCU02364	C2H2 finger domain-containing protein	76.4357	68.7623	86.4323	71.857	78.9595	112.35	0.376875	0.280041
NCU02203	C2H2 finger domain-containing protein	51.2597	51.7445	37.3351	51.3266	41.9878	38.7714	0.109441	0.700142
NCU05242	C2H2 finger domain-containing protein	22.9855	16.6848	15.4275	20.1325	21.977	18.2844	0.242711	0.303783
NCU03206	C2H2 finger domain-containing protein	50.7789	47.8505	35.2337	41.7641	36.9437	30.617	-0.0954204	0.753026
NCU04673	C2H2 finger domain-containing protein	36.7087	38.3801	28.4892	23.9822	20.1814	15.8914	-0.595976	0.00500064
NCU04022	C2H2 finger domain-containing protein	30.4715	35.4462	25.6653	44.8871	50.6197	67.622	1.04295	3.30995e-05
NCU03421	C2H2 finger domain-containing protein	16.4358	15.1342	11.5012	11.8119	14.4623	14.5093	0.128229	0.69114
NCU06503	C2H2 finger domain-containing protein	42.9262	52.2025	55.2373	62.9839	53.0127	5.07727	-0.0380728	0.894134
NCU03043	C2H2 finger domain-containing protein FlbC	63.6557	60.5081	47.5196	37.4155	36.246	27.3864	-0.572444	0.00269253
NCU02621	C2H2 transcription factor	48.4792	74.5611	41.4515	58.4061	57.6791	51.7582	0.227079	0.480128
NCU05064	C2H2 transcription factor	21.9014	26.1372	18.4833	14.435	15.3452	12.6822	-0.454417	0.0325826
NCU09496	C2H2 transcription factor	110.313	124.387	96.8785	85.3676	85.1441	51.2034	-0.400104	0.124569
NCU00038	C2H2 transcription factor	16.2254	18.5514	9.59814	32.1553	37.6887	64.7274	1.83465	7.42528e-08
NCU05285	C2H2 transcription factor RfeC	26.9939	37.173	29.9166	48.6677	54.7229	74.3225	1.11783	2.40141e-05
NCU07952	C2H2 type zinc finger domain-containing protein	40.1241	37.2043	26.864	38.329	30.7404	23.4379	0.0223963	0.954986
NCU02853	C2H2 type zinc finger domain-containing protein	15.4394	12.9471	9.65585	10.0652	9.94993	7.59687	-0.262199	0.344862
NCU00416	C2H2 type zinc finger domain-containing protein	12.6691	11.4449	15.9677	14.767	15.0806	11.9202	0.227893	0.564596
NCU04855	C2HC5 finger protein	30.0622	33.6299	22.6652	39.3837	28.1645	18.1031	0.172302	0.678636
NCU05294	C6 finger domain-containing protein	14.6968	12.5462	8.20538	10.5984	12.6544	10.7514	0.151061	0.651653
NCU02576	C6 finger domain-containing protein	1.43566	0	0.099671	2.32953	0.108317	0.726305	0.069801	0.871984
NCU01243	C6 finger domain-containing protein	57.8142	63.3796	52.076	39.2619	36.1533	30.8667	-0.517508	0.00436862
NCU05996	C6 finger domain-containing protein	269.804	244.372	185.416	172.784	192.04	175.403	-0.1691	0.47128
NCU09033	C6 transcription factor	28.5252	22.2435	17.5784	12.2861	12.1107	11.2716	-0.73245	0.000414183
NCU16793	C6 transcription factor	31.5446	24.8918	19.6432	22.7333	19.944	18.0779	-0.0250132	0.946625
NCU09804	C6 transcription factor	6.48717	6.34208	5.75722	5.64346	6.0434	5.48281	0.0765551	0.831102
NCU00155	C6 transcription factor	19.5803	29.6983	13.4828	36.4186	33.8451	33.5071	0.934114	0.000644217
NCU02752	C6 transcription factor Prf	16.6149	12.0476	7.40466	6.40985	0	6.36655	-0.409574	0.212333
NCU08658	C6 zinc finger domain-containing protein	2.90251	3.31816	1.61682	3.11516	3.49655	3.0423	0.513296	0.169212
NCU00808	C6 zinc finger domain-containing protein	10.7947	7.00275	6.38816	5.17982	5.63891	4.74368	-0.430507	0.217633
NCU09549	C6 zinc finger domain-containing protein	15.2001	14.446	11.3085	15.6037	17.7375	22.4927	0.65814	0.0115055
NCU16599	C6 zinc finger domain-containing protein	4.0212	2.42054	1.74952	0.395615	0.9161	0.482348	-1.98	0.000738786
NCU02173	C6 zinc finger protein	17.2188	15.4054	11.042	11.5793	10.7249	10.0283	-0.229484	0.376831
NCU06366	Ca2+/H+ antiporter	18.1437	12.563	39.8969	28.2416	31.2938	33.6771	0.423898	0.0165191
NCU05999	CaaX farnesyltransferase beta subunit Ram1	58.6792	50.5108	43.8644	48.5837	45.5779	44.1657	0.0519723	0.854554
NCU03637	CaaX prenyl protease Ste24	550.054	511.36	422.575	310.758	285.426	281.92	-0.559316	0.000484469
NCU11314	CaaX prenyl proteinase Rce1	23.635	15.2867	16.7846	18.111	16.676	15.4971	0.0473517	0.888641
NCU08633	cactin	33.0189	29.6076	20.9749	28.639	28.9461	23.2134	0.152175	0.613832
NCU07935	caffeine-induced death protein Cid2	43.5186	41.9686	42.0982	31.4294	31.8786	24.669	-0.354521	0.146735
NCU07298	CAIB/BAIF family enzyme	58.7802	46.1065	42.7296	29.0769	21.211	17.9151	-0.923474	7.5722e-05
NCU07899	CAIB/BAIF family protein	7.67671	6.19208	6.73586	6.97182	6.3727	4.40095	-0.0334423	0.946725
NCU01504	calcineurin binding protein	106.029	133.427	104.866	52.5125	45.4375	40.957	-1.12394	3.27963e-09
NCU01564	calcium dependent mitochondrial carrier protein	53.4811	51.613	40.73	44.5502	36.4181	35.8682	-0.123492	0.630275
NCU07075	calcium exchanger	0.521826	1.07822	0.294619	0.276961	0.636019	0.180139	0.0891006	0.885295
NCU00326	calcium homeostasis protein Regucalcin	70.7938	64.2538	55.0066	45.7811	44.2676	42.5123	-0.324875	0.0819294
NCU03305	calcium P-type ATPase-1	189.395	171.095	149.373	137.309	139.287	135.246	-0.110677	0.625166
NCU04736	calcium P-type ATPase-2	85.1679	140.829	65.8396	106.508	88.6985	64.3824	0.0252008	0.960002
NCU05360	calcium permease	48.2508	52.4364	39.2731	53.3841	43.4002	33.2861	0.0812114	0.807588
NCU04379	calcium sensor-1	166.701	194.009	159.765	158.206	131.676	120.619	-0.156832	0.541016
NCU08941	calcium-binding mitochondrial carrier protein Aralar2	20.8039	26.7279	18.772	34.4877	27.9448	23.4314	0.559691	0.0210228
NCU07966	calcium-transporting ATPase 3	11.3845	20.5782	12.9822	2.83925	3.88304	3.45076	-1.95216	8.59705e-12
NCU03292	calcium-transporting ATPase type 2C member 1	103.111	115.177	71.2096	91.6829	92.4144	83.4513	0.0900443	0.767746
NCU09123	calcium/calmodulin-dependent kinase-1	281.649	251.019	212.494	192.746	145.368	143.879	-0.43431	0.0337468
NCU02283	calcium/calmodulin-dependent kinase-2	77.0755	70.579	51.7695	51.0779	48.0696	47.4002	-0.240218	0.289702
NCU06177	calcium/calmodulin-dependent kinase-3	28.4277	21.3234	18.8826	15.5628	14.328	12.231	-0.505838	0.0241073
NCU09212	calcium/calmodulin-dependent kinase-4	3.67772	0	0	1.36296	1.11031	2.2106	-0.104275	0.81398
NCU05895	calcofluor white hypersensitive protein	50.4914	44.0248	32.1804	43.994	51.3101	46.7672	0.3728	0.0977912
NCU09043	caleosin domain-containing protein	331.396	171.736	168.421	58.6557	21.2626	21.4086	-2.53412	2.24356e-11
NCU03750	calmodulin	9.73221	9.57893	12.9619	9.39829	9.84967	8.17896	-0.0681028	0.881532
NCU00171	calmodulin	52.5884	46.0378	53.3494	34.1047	24.5509	19.1375	-0.794531	0.00236008
NCU04120	calmodulin A	499.206	366.73	468.784	323.254	292.83	304.391	-0.350752	0.155024
NCU03355	calpain-5	46.7698	32.4748	27.3823	28.7929	22.0342	24.339	-0.296458	0.303022
NCU01151	calpain-B	0.046417	0	0.184508	0.050994	0	0.111913	-0.362853	0
NCU00317	calpain-like protease palB/rim-13	23.5708	23.7128	15.1471	13.801	12.6083	11.3986	-0.527772	0.0281158
NCU09265	calreticulin	498.093	501.718	417.792	335.284	366.971	313.709	-0.287573	0.109946
NCU06864	cAMP-independent regulatory protein pac2	0.790614	0.253061	0.27159	0.836402	0.988004	0.741295	1.1958	0.130741
NCU03860	cAMP-regulated phosphoprotein family protein Igo1	145.361	130.407	145.397	100.054	89.3421	81.3399	-0.456822	0.0276053
NCU04187	cap binding protein	75.3809	78.8163	58.3476	84.7553	82.805	80.3732	0.421483	0.0212379
NCU02336	capsule associated protein	44.8458	43.0394	37.6912	47.1703	44.3783	42.9919	0.292922	0.115231
NCU09875	capsule polysaccharide synthase Cps1	0	0	0	0	0	0	0	0
NCU02119	capsule protein	7.94536	6.82014	6.0687	7.64369	8.38421	8.19784	0.417097	0.0841967
NCU05123	capsule protein	17.4003	11.7089	10.4112	11.0218	12.9633	9.02353	-0.0590869	0.887149
NCU06430	capsule-associated protein CAP1	51.3577	50.3286	46.3329	54.6808	58.9731	60.2783	0.4271	0.028604
NCU05153	carbohydrate O-acetyltransferase	2.69125	3.39184	3.08359	6.68254	10.203	7.09593	1.56644	1.27223e-07
NCU08807	carbon catabolite regulation	157.385	160.913	153.318	88.8955	95.7516	80.8107	-0.64425	0.000156051
NCU01103	carbonic anhydrase	0.728364	1.19899	1.17954	0.444546	0.487614	1.17073	-0.373602	0.797418
NCU04778	carbonic anhydrase	9.02017	4.48393	5.20668	1.89688	1.65017	2.36857	-1.44604	0.00176426
NCU05653	carbonic anhydrase	17.1339	13.2022	10.7186	15.0281	16.7351	17.788	0.482182	0.0758372
NCU08133	carbonic anhydrase 2	363.196	304.938	334.21	300.626	271.761	300.798	-0.00857155	0.979614
NCU02679	carboxylesterase	7.83016	4.89657	5.44829	3.17177	3.61962	4.14839	-0.526097	0.155764
NCU03978	carboxylesterase	5.41277	7.17953	3.43976	7.72907	5.72499	6.69728	0.538183	0.136822
NCU01839	carboxylesterase	35.5341	25.2484	19.918	18.1707	17.4028	14.3648	-0.486921	0.0540347
NCU01231	carboxylic acid transporter	1.79007	1.52692	1.12123	0.452908	0.758251	0.653922	-1.04561	0.0415531
NCU09656	carboxymethylenebutenolidase	25.0117	16.0025	13.0893	7.06524	7.62988	6.19423	-1.16333	1.50277e-05
NCU04071	carboxymuconate cyclase	53.9938	43.4519	40.9567	23.8415	20.5543	20.4658	-0.89736	2.72912e-06
NCU07536	carboxypeptidase A1	4.58132	3.60797	2.99872	3.64504	3.94521	3.36402	0.171503	0.66892
NCU06720	carboxypeptidase cpdS	58.5724	77.3972	59.3955	68.3932	63.4026	68.146	0.22551	0.388532
NCU11129	carboxypeptidase s	139.524	153.889	127.561	113.68	109.393	97.5575	-0.203795	0.32836
NCU05980	carboxypeptidase S1	3.63833	2.40637	1.66431	1.78441	3.18385	1.61866	-0.0180572	0.979645
NCU00477	carboxypeptidase Y	830.532	700.79	742.218	478.259	411.297	391.606	-0.641396	0.000315465
NCU08002	carnitine acetyl transferase	270.096	226.857	208.066	115.943	126.591	124.039	-0.744316	1.39414e-05
NCU01611	carnitine acetyl transferase	30.3339	26.8273	16.1927	15.1146	14.1819	14.2784	-0.536748	0.0342958
NCU03802	carnitine biosynthesis-1	65.1684	77.8864	68.1225	49.4946	53.8945	36.7212	-0.414148	0.084495
NCU07263	carnitine/acyl carnitine carrier	57.2344	50.5244	43.1773	31.9235	29.8471	24.8546	-0.607679	0.00113702
NCU07008	carotenoid oxygenase-1	18.5387	11.7404	11.497	11.1155	13.6971	9.45666	-0.0864659	0.840542
NCU11424	carotenoid oxygenase-2	87.1904	71.7967	64.1817	57.0081	54.8557	50.9736	-0.257342	0.211231
NCU08038	CAS1	11.1721	8.29932	10.8303	7.49901	7.97562	8.33291	-0.160421	0.653452
NCU00685	casein kinase I isoform delta	256.421	229.805	176.047	268.086	222.927	199.036	0.52615	0.0245688
NCU05485	casein kinase II regulatory beta subunit-1	127.074	134.859	113.916	148.211	129.753	127.487	0.300069	0.119244
NCU03124	casein kinase II subunit alpha	278.766	282.522	231.874	249.053	236.439	268.059	0.12621	0.620794
NCU02754	casein kinase II subunit beta-2	159.248	151.489	110.573	155.487	136.056	162.211	0.315106	0.17842
NCU04005	casein kinase-1b	261.099	285.683	237.65	318.658	307.352	257.688	0.343756	0.0650027
NCU05730	catabolic 3-dehydroquinase	1.13426	0.622381	0.4453	0.73843	1.01246	0.405144	0.180538	0
NCU03965	catabolite repression protein creC	0.987971	0	3.88515	0.099877	0	0	-0.790414	0.000416537
NCU08791	catalase-1	56.9659	34.0799	26.9394	36.2038	28.2636	20.0609	-0.277038	0.480369
NCU05770	catalase-2	63.9194	23.3562	23.6443	7.51347	6.51702	4.41404	-2.37379	3.05946e-11
NCU00355	catalase-3	69.3463	46.9603	50.6667	45.4104	43.2513	35.9025	-0.230683	0.386674
NCU05169	catalase-4	10.2254	10.8425	5.26211	9.01839	8.80667	9.99469	0.299909	0.419912
NCU00055	catechol 1,2-dioxygenase 1	16.3249	16.2814	16.3931	15.9679	27.4684	16.0687	0.459416	0.161098
NCU01979	catechol dioxygenase	15.656	5.36708	5.71489	3.11738	1.52275	1.04755	-2.01592	0.000423429
NCU04072	catechol dioxygenase	22.8343	23.8791	21.5078	11.4006	9.48833	9.83281	-0.961928	7.34264e-06
NCU07919	catechol O-methyltransferase	0.456519	0.526044	0.322606	0	0.07335	0.073378	-2.97074	0
NCU03784	cation chloride cotransporter	32.8193	29.8722	15.9274	14.8632	17.5914	19.0875	-0.383503	0.245047
NCU06699	cation diffusion facilitator 1	102.647	91.0887	82.542	97.4238	72.5503	60.4147	-0.0764485	0.819777
NCU04818	cation diffusion facilitator 1	3.29789	2.64818	1.63419	3.24015	2.45553	2.45649	0.317124	0.623235
NCU09368	cation diffusion facilitator 10	7.41044	5.00068	3.12054	5.07973	4.35829	1.62922	-0.207233	0.558245
NCU05157	cation diffusion facilitator 10	10.7489	9.91202	6.2713	9.18463	4.47752	5.06586	-0.321827	0.459455
NCU01254	cation efflux family protein family	33.1019	30.0109	25.2139	24.0176	21.845	16.1109	-0.321804	0.187283
NCU07709	cation efflux system protein czcD	0.100264	0.041262	0.132849	0.146866	0.241642	0.201448	1.28521	0
NCU02737	cation transporter ChaC	218.434	255.842	276.827	214.795	197.02	203.455	-0.111145	0.738633
NCU04898	cation-transporting ATPase 4	96.1797	115.008	66.5781	99.2708	101.58	106.863	0.357577	0.163935
NCU03033	CCAAT-binding complex subunit HAP2	76.6586	75.8432	65.9238	53.3994	51.3589	45.9564	-0.344698	0.0433873
NCU09248	CCAAT-binding protein subunit HAP3	0.927064	7.65582	8.3184	12.3134	2.85416	12.5477	-0.21484	0.342098
NCU09894	CCAAT-box-binding transcription factor	53.0017	58.8285	36.0744	89.4895	109.463	142.123	1.42576	2.72167e-08
NCU11307	CCC1	38.1713	18.0372	16.9645	12.4317	20.294	39.8996	0.241472	0.72719
NCU07418	CCCH zinc finger and SMR domain-containing protein	66.2522	70.3914	46.2618	51.7889	52.1516	41.4624	-0.132336	0.635982
NCU03048	CCCH zinc finger protein	3.4423	2.76057	0.849883	3.06946	1.03405	2.29651	0.181002	0.5535
NCU03855	CCR4-NOT transcription complex	85.4935	87.8846	74.9323	80.2914	72.3504	72.5568	0.0516273	0.845657
NCU04766	Ccr4-Not transcription complex subunit	46.6969	43.8971	26.1307	37.2522	33.7048	34.9463	0.0733432	0.836901
NCU09001	CCR4-NOT transcription complex subunit 7	35.7969	34.2823	32.8495	31.9707	37.024	29.6076	0.124718	0.629681
NCU06067	cdc24-like	39.1492	39.783	30.911	36.6421	38.2006	26.8638	0.0783771	0.794097
NCU09778	cdc28-like	94.4502	82.6906	68.194	61.4106	60.9722	61.199	-0.216423	0.321603
NCU00472	CDC37	137.396	131.114	118.333	87.6471	70.7772	75.7833	-0.531576	0.00347948
NCU09258	cdc5-like	18.085	18.0198	10.9564	13.9009	12.5893	14.1163	-0.00012411	0.999625
NCU01796	CDP-2- and HDA-1 associating protein	17.737	16.5845	12.7077	16.5246	20.2072	19.9638	0.47487	0.0540453
NCU01141	CDP-diacylglycerol-glycerol-3-phosphate 3-phosphatidyltransferase	22.269	23.1208	20.2281	23.2745	28.1017	32.0899	0.547108	0.0315736
NCU09192	CDP-diacylglycerol-inositol 3-phosphatidyltransferase PIS	92.6439	85.6872	76.1512	96.0672	94.7272	90.1753	0.33725	0.0559068
NCU03820	cell cycle checkpoint protein	17.9328	16.9319	11.1255	14.5397	12.6237	13.6891	0.0376003	0.930577
NCU00517	cell cycle checkpoint protein RAD17	23.2598	23.4579	15.9167	23.2459	20.247	23.3784	0.302053	0.237837
NCU11357	cell cycle control protein	76.3072	78.5185	58.5243	89.0206	76.8959	94.3313	0.49146	0.0238141
NCU00417	cell cycle control protein cwf14	81.5002	81.0395	69.4779	101.625	82.1164	74.0071	0.340121	0.126749
NCU01390	cell cycle control protein cwf16	22.2897	21.7373	25.2227	19.5838	18.4164	15.5788	-0.195853	0.502146
NCU04505	cell cycle control protein cwf19	16.5291	21.3679	13.8842	17.828	18.4785	12.9811	0.118044	0.743614
NCU08606	cell cycle inhibitor Nif1	0	0	0	0	0	0	0.300033	0.348258
NCU01269	cell cycle regulatory protein	20.8681	20.7302	17.4512	17.8596	18.468	16.3347	0.0277083	0.927376
NCU07071	cell differentiation protein rcd1	24.3403	32.1746	23.8922	25.284	24.7426	21.3297	0.0151513	0.966459
NCU03515	cell division control protein 10	257.883	241.605	223.808	211.796	221.067	191.599	-0.022107	0.936239
NCU03795	cell division control protein 12	173.532	162.579	171.122	140.44	144.803	136.332	-0.0812964	0.766392
NCU06636	cell division control protein 14	8.10179	11.8711	9.35858	12.3892	12.6596	7.65602	0.329428	0.428976
NCU06500	cell division control protein 25	67.4623	68.7242	42.6516	55.4545	53.7124	47.7413	0.0167461	0.961748
NCU08297	cell division control protein 3	113.193	94.4697	124.27	108.045	109.297	89.5313	0.0879098	0.711349
NCU05939	cell division control protein 4	21.4564	22.5984	13.8495	24.1959	18.0107	18.5139	0.272581	0.348815
NCU02539	cell division control protein 54	23.3548	23.5181	12.2858	20.0292	23.0597	38.7556	0.706377	0.0602685
NCU00018	cell division control protein Cdc48	637.935	519.928	482.499	389.576	325.4	324.107	-0.476795	0.0119805
NCU02776	cell division control protein Cdc6	15.0667	19.3633	13.2126	13.1089	15.6913	19.5198	0.227517	0.536426
NCU01335	cell division cycle 15-like	19.3443	21.8276	11.7623	15.7864	14.81	15.524	0.0137321	0.974468
NCU06454	cell division cycle 42-like	98.4024	113.429	93.7975	92.713	94.3229	88.5655	0.0410092	0.889577
NCU11410	cell division cycle 7-like	21.8178	18.5895	12.4492	19.9494	20.3217	20.5475	0.414962	0.115763
NCU06497	cell division cycle protein 123	54.8242	67.2264	39.9729	44.2037	38.2336	43.6761	-0.154786	0.635982
NCU12112	cell division protein ftsj	4.66883	5.44043	4.39583	6.43135	7.22196	8.47868	0.749582	0.0134332
NCU09740	cell morphogenesis protein	16.0558	15.7139	6.85062	13.8617	14.5714	14.3113	0.371879	0.296021
NCU00622	cell polarity protein	45.9709	41.4369	32.7068	41.4844	43.641	39.6412	0.255666	0.207757
NCU06201	cell wall biogenesis protein Ecm15	154.285	167.127	199.585	120.886	99.587	124.418	-0.385984	0.183374
NCU08072	cell wall glucanase	95.089	75.355	53.4041	56.4099	66.0297	56.8747	-0.109206	0.742057
NCU05686	cell wall glucanase	66.1421	67.6506	59.8921	53.0031	54.1917	43.8709	-0.171975	0.437582
NCU05974	cell wall glucanosyltransferase Mwg1	323.642	350.026	336.859	416.864	393.511	329.276	0.353123	0.0823513
NCU05063	cell wall glycosyl hydrolase YteR	0.842345	1.07848	1.90151	1.71371	0.902271	0.977845	0.0592741	0.962099
NCU00399	cell wall protein PhiA	25.036	23.7703	14.6176	24.1916	19.8239	18.5916	0.187614	0.571954
NCU07340	cellobiohydrolase-1	15.1013	10.3837	8.1426	4.49321	3.99336	4.57647	-1.14901	1.57086e-05
NCU00206	cellobiose dehydrogenase-1	2.59262	2.61705	2.85188	2.81243	3.35999	3.26303	0.411645	0.230284
NCU00801	cellodextrin transport-1	11.801	10.7474	10.0181	7.45326	6.89485	5.51657	-0.525551	0.0226031
NCU08114	cellodextrin transport-2	1.11777	1.32001	2.31816	1.7797	1.52265	2.10911	0.347621	0.630707
NCU02193	cellular filament polypeptide	1339.13	1508.44	2050.83	1638.82	1723.75	1053.64	0.0138821	0.975046
NCU03045	cellular morphogenesis protein	38.5262	36.7739	44.667	27.5	37.3321	32.4552	-0.123169	0.730008
NCU08933	cellular nucleic acid-binding protein	0	0	0	0	0	0	0	0
NCU05882	cellulase	12.8945	12.2005	14.1403	10.8363	9.87147	6.46578	-0.361415	0.24842
NCU09774	cellulase	0.130236	0	0.115042	0	0.104626	0	-0.982456	0
NCU07705	cellulose degradation regulator-1	23.6552	19.1823	18.8913	16.0818	16.0715	12.4845	-0.316104	0.141065
NCU08042	cellulose degradation regulator-2	0.388226	0.319536	0.09798	0.243718	0.311884	0.200576	0.133591	0.925581
NCU09416	cellulose-binding GDSL lipase/acylhydrolase	0.092385	0.76039	0.816064	1.55625	0.816398	0.742473	1.02722	0.393159
NCU05751	cellulose-binding protein	3.12427	0.907583	1.29871	0.942209	2.95283	0.738498	0.00361203	0.997838
NCU06599	cellulose-binding protein	0.408207	0.75596	0.631019	0.747429	1.47571	0.164033	0.554154	0.718683
NCU02161	cen-T	9.21593	7.59091	6.56175	7.84974	5.6085	5.87076	-0.0787596	0.846137
NCU09871	centrin 3	29.9046	31.247	33.7846	32.931	32.9408	28.8062	0.173877	0.560618
NCU09609	centromere protein C	22.6083	23.1071	15.9006	24.8794	23.8642	23.2526	0.42744	0.0428007
NCU01290	centromere/microtubule-binding protein CBF5	82.7054	60.1343	49.1456	143.851	212.217	333.317	2.07697	9.72483e-11
NCU06701	cephalosporin C regulator 1	8.59675	12.5635	9.29798	10.9717	10.3936	12.6322	0.352652	0.26194
NCU01116	ceramide glucosyltransferase	19.6765	18.2557	14.4783	20.6282	20.6783	24.4276	0.533384	0.0218872
NCU02082	cft-1	29.9836	31.3369	15.1435	28.4997	28.707	27.6276	0.367947	0.23702
NCU02935	cgi-121	27.8444	26.9675	26.3738	18.3458	20.6172	27.5903	-0.0858115	0.83862
NCU07308	chain elongation-1	236.367	290.148	20.339	290.732	238.624	216.09	0.389088	0.268054
NCU07307	chain elongation-2	7.8146	16.2678	5.01589	3.47334	3.34319	6.17879	0.326118	0.304224
NCU04801	chalcone synthase	65.3021	47.8874	42.7496	30.1187	28.387	24.0221	-0.719135	0.000403306
NCU00465	chaperone dnaJ	159.53	124.384	63.7737	131.756	132.483	189.868	0.625412	0.0149217
NCU00692	chaperone dnaK	84.2158	78.6248	64.2871	128.355	174.073	227.967	1.43861	2.82614e-08
NCU09485	chaperone dnaK	118.563	124.354	96.4885	77.1155	83.5525	73.6947	-0.338439	0.0665201
NCU04334	chaperonin	59.5553	76.0741	69.8592	89.7551	114.141	136.735	0.922445	0.00074176
NCU00978	checkpoint protein kinase	13.2359	15.4651	11.9078	14.1199	13.7583	14.0979	0.242396	0.329099
NCU10651	chitin binding protein	1.36721	0.871205	0.623329	1.29206	0.77948	0.602563	0.111827	0.911876
NCU07435	chitin biosynthesis protein CHS5	57.3434	53.1655	56.9325	27.1775	26.4601	20.2242	-1.0025	2.88852e-07
NCU09582	chitin deacetylase	1.33321	1.92032	2.06092	1.34261	0.937165	0.937534	-0.554829	0.630707
NCU09508	chitin deacetylase	2.33645	0	1.10072	0.912651	0	0	-1.75015	0
NCU04350	chitin synthase 6	133.444	141.188	83.26	113.347	116.429	106.413	0.118274	0.701921
NCU02592	chitin synthase activator	32.5365	35.8859	21.2421	29.7113	28.8907	23.4479	0.0739447	0.831011
NCU09322	chitin synthase activator	0	2.51853	1.20956	0	0	0	-0.294821	0.155764
NCU05720	chitin synthase export chaperone	61.2449	61.2056	55.3789	43.4314	43.8824	44.066	-0.244102	0.247615
NCU02351	chitin synthase regulator 3	47.2213	46.9234	51.5673	39.8601	29.6554	29.4079	-0.303617	0.209801
NCU03611	chitin synthase-1	119.914	125.45	91.6358	109.6	104.183	103.835	0.114944	0.638891
NCU04251	chitin synthase-3	83.6341	90.952	61.3779	64.6209	59.2655	50.4826	-0.23927	0.308171
NCU09324	chitin synthase-4	18.0721	23.617	28.4097	16.0231	14.146	13.709	0.0410801	0.919396
NCU04352	chitin synthase-5	140.125	154.913	109.562	127.943	124.127	105.743	0.0181837	0.952673
NCU05268	chitin synthase-6	2.36307	1.89094	1.73948	1.68264	2.68939	1.42436	0.141302	0.81398
NCU02184	chitinase-1	265.396	271.616	215.136	151.169	216.181	158.671	-0.321278	0.183861
NCU02909	chitosanase	0.560952	0.538651	0.57809	0.273895	0.375537	0.375685	-0.524241	0
NCU03537	CHL4 family chromosome segregation protein	18.1578	19.0984	18.5238	19.4484	21.0667	17.5846	0.241739	0.338848
NCU06444	chloride channel protein 3	34.8828	28.6109	22.446	22.1907	23.2674	21.1782	-0.162479	0.545702
NCU06573	chlorogenic acid esterase	1.69071	0.439442	0.943233	0.814655	1.14378	0.786659	0.0442723	0.967038
NCU04938	choline dehydrogenase	0.048599	0	0.343431	0	0	0.078115	-2.20531	0
NCU01853	choline dehydrogenase	0	0.206671	0.266164	0	0.121033	0.322882	0.073088	0
NCU08364	choline sulfatase	43.6148	67.6548	23.3845	36.1427	35.3673	110.869	0.69883	0.518536
NCU00648	choline transporter	2.71138	2.74664	2.16475	3.01692	2.5552	3.22669	0.407516	0.376402
NCU08045	choline-1	167.763	192.323	139.2	222.768	208.072	177.667	0.47798	0.0107469
NCU00292	cholinesterase	1.35225	0.939087	0.597242	0.897541	1.35792	0.441499	0.101903	0.922415
NCU07725	chorismate mutase	148.653	125.534	135.121	147.454	113.162	100.947	0.00277498	0.993973
NCU00409	chorismate mutase/prephenate dehydratase	9.49697	21.0128	18.213	20.1293	19.2458	21.5602	0.607957	0.00737916
NCU04198	chromatin assembly-1	22.1839	21.4837	15.3712	17.8722	17.729	18.1296	0.0691047	0.826284
NCU08357	chromatin assembly-2	68.091	63.2526	38.6607	54.4379	45.0943	44.066	-0.0342668	0.930577
NCU06679	chromatin assembly-3	95.0795	84.141	59.6562	78.434	82.505	94.7286	0.312336	0.23304
NCU08840	chromatin remodeling complex subunit	20.1463	18.2112	13.7584	14.8192	16.3484	15.5125	0.0455415	0.893358
NCU06488	chromatin remodeling factor 3-1	43.9584	42.6294	36.4891	39.2553	42.7016	39.76	0.179542	0.392828
NCU06306	chromatin remodeling factor 5-1	17.1305	11.0086	8.11455	11.7424	12.1838	12.6761	0.234537	0.525983
NCU03060	chromatin remodeling factor 6-1	33.1396	39.3011	24.5848	29.2026	35.4674	32.6695	0.380273	0.144439
NCU09993	chromatin remodelling factor 1-1	14.4389	17.3367	9.26408	18.6758	18.6207	17.2823	0.619235	0.0116327
NCU09106	chromatin remodelling factor 10-1	19.6453	20.4543	14.3165	25.1435	29.5719	43.1024	1.06551	0.000145216
NCU08919	chromatin remodelling factor 2-1	0	0	0	3.13183	1.43208	0	0.270937	0.278524
NCU03875	chromatin remodelling factor 4-1	79.6497	73.408	52.0688	72.2112	79.6307	85.8443	0.424204	0.0645643
NCU00164	chromatin remodelling factor 4-2	17.6139	17.3146	10.031	14.3067	16.9467	17.7178	0.341267	0.259871
NCU02684	chromatin remodelling factor 4-3	81.3176	76.0502	84.1874	70.9105	81.1448	89.7315	0.191548	0.517408
NCU10337	chromatin remodelling factor 7-1	24.0238	19.9745	10.9075	19.1285	20.908	20.4741	0.363158	0.258532
NCU07556	chromatin remodelling factor 8-1	14.7217	12.7797	0.500192	10.104	7.31913	6.01466	0.257449	0.27748
NCU00631	chromatin remodelling factor 9-1	16.5225	14.2569	8.2411	13.7735	13.8107	12.8592	0.267613	0.393272
NCU00738	chromodomain protein-2	10.0338	10.593	0	12.7258	3.71951	10.0929	0.256984	0.36953
NCU01522	chromodomain protein-3	6.85786	5.34962	3.85768	6.89685	7.48279	8.47287	0.725861	0.00569919
NCU06262	chromosome condensation protein	23.2942	22.7086	12.9446	17.3054	16.7961	16.8411	0.00277342	0.99447
NCU01858	chromosome segregation in meiosis protein 3	10.7515	11.8672	6.58761	9.83165	9.53597	13.1858	0.375382	0.333636
NCU07984	chromosome segregation protein	11.9011	11.9304	10.4116	8.60467	10.6028	9.56463	-0.057637	0.875484
NCU04104	chromosome segregation protein Cse1	92.4371	100.375	81.5203	82.6301	82.2171	106.792	0.189597	0.523055
NCU07554	chromosome segregation protein SudA	34.4218	34.8405	23.0893	27.4512	26.9508	27.5301	0.0344702	0.92134
NCU07313	chromosome transmission fidelity protein 18	13.3258	14.2719	10.0343	10.4398	12.0435	12.7725	0.111491	0.745665
NCU01138	CipA protein	10.2063	8.33682	9.01553	6.45577	5.15561	5.15764	-0.527219	0.11727
NCU04197	CipC protein	9.80864	3.83476	5.19856	0.718386	1.37897	1.77366	-2.06702	0.0080248
NCU02734	citrate lyase beta subunit	43.423	41.5567	48.1365	34.0451	28.6906	25.0572	-0.426615	0.0809303
NCU01692	citrate synthase	2477.9	2649.87	2244.71	2257.64	2320.48	2264.48	0.0855933	0.728198
NCU08341	CLAP1	19.1785	20.5051	13.7892	15.7419	15.7996	14.099	-0.0280102	0.934379
NCU04841	class E vacuolar protein-sorting machinery protein hse-1	37.0472	38.3087	24.9194	24.5112	20.6642	15.1216	-0.539011	0.0319589
NCU12033	class III chitinase	0.751841	1.14243	1.58368	0.338862	1.25446	1.39439	-0.0480103	0.968369
NCU01393	class III chitinase	77.8657	58.3297	55.1724	46.0275	44.5046	42.6133	-0.323966	0.14981
NCU02510	clathrin heavy chain	224.236	212.86	128.54	197.983	168.93	157.967	0.100465	0.763781
NCU04115	clathrin light chain	124.716	116.595	126.755	91.0862	77.1835	76.8287	-0.404806	0.0640083
NCU06624	CLC voltage-gated chloride channel protein	22.4128	24.4677	17.4974	21.031	16.9618	16.4664	-0.0815938	0.805667
NCU09014	cleavage and polyadenylation specificity factor subunit 5	119.187	95.7919	118.373	89.1922	77.8106	84.3887	-0.22251	0.421341
NCU06869	cleavage and polyadenylylation specificity factor	5.64399	16.9355	13.9602	11.5825	11.911	9.86897	0.169676	0.538419
NCU03753	clock-controlled gene-1	3852.2	2648.91	2894.56	2478.09	1500.7	1740.75	-0.524509	0.055708
NCU08907	clock-controlled gene-13	33.0175	39.9449	29.6046	11.5083	18.9349	7.75277	-1.2466	0.000150172
NCU07787	clock-controlled gene-14	113.053	139.772	165.51	92.8212	125.706	48.7305	-0.497771	0.216849
NCU08936	clock-controlled gene-15	1202.98	958.612	1911.62	1408.93	1296.64	1463.37	0.0509638	0.878338
NCU05495	clock-controlled gene-16	4742.5	3309.86	3711.49	1895.16	1486.28	1306.26	-1.14101	3.70986e-08
NCU02500	clock-controlled gene-4	0.447941	0.589898	1.34531	0	0	0.108	-4.33274	0.00127159
NCU01418	clock-controlled gene-6	7022.43	6689.07	6700.29	5335.29	6258.32	5459.72	-0.0719556	0.794788
NCU09686	clock-controlled gene-8	53.0518	46.4201	43.6593	42.5936	46.989	37.727	0.0213709	0.944038
NCU09559	clock-controlled gene-9	3.68837	2.20177	2.29138	1.30616	4.72139	2.94796	0.340931	0.589656
NCU06710	ClpTM1 domain-containing protein	59.5501	56.3835	52.4988	47.6238	46.1123	49.6814	-0.0372033	0.903563
NCU08716	CND11p	0.448343	0.527166	0.452611	0.844372	0.360179	0.669167	0.583543	0.613731
NCU04772	coatamer subunit protein	23.6119	22.9449	17.4393	21.4662	20.9024	21.5717	0.200854	0.408527
NCU10066	coatomer alpha subunit	215.865	190.527	129.037	150.677	155.32	157.522	0.00401899	0.991883
NCU04404	coatomer beta subunit	151.884	142.624	110.135	123.124	119.495	105.452	-0.0191859	0.946725
NCU07319	coatomer beta' subunit	235.884	216.414	179.524	203.391	186.78	176.761	0.0402782	0.878338
NCU00493	coatomer subunit delta	155.234	143.514	126.472	118.158	107.372	98.9403	-0.197797	0.323967
NCU01002	coatomer subunit epsilon	136.736	130.427	134.356	108.754	91.1945	90.6775	-0.282351	0.200328
NCU01992	coatomer subunit gamma	317.613	288.972	251.911	222.707	231.656	234.677	-0.118177	0.617056
NCU02538	coatomer zeta subunit	142.294	124.074	121.589	102.011	87.6998	91.9896	-0.269635	0.191706
NCU03781	CobW domain-containing protein	157.983	182.444	148.349	129.171	111.254	88.7317	-0.387353	0.0797613
NCU11371	COBW domain-containing protein 1	113.993	104.268	101.678	99.3179	84.5754	82.9838	-0.0731999	0.792094
NCU04229	Cockayne syndrome A ortholog	11.7422	10.2364	8.70951	8.6	9.50518	9.88712	0.0704015	0.833828
NCU07837	Cockayne syndrome B ortholog	16.8399	12.8389	8.73231	17.4112	11.1218	10.3352	0.222302	0.570087
NCU08145	coenzyme A transferase	15.6757	12.5238	13.1565	6.39699	5.65031	5.61559	-1.03551	6.46993e-06
NCU01587	cofilin	6.61182	13.7673	10.246	4.36749	9.31619	12.1958	-0.532004	0.0095161
NCU06750	coiled-coil domain-containing protein 25	44.1551	31.479	48.9536	31.1214	31.0162	45.6727	-0.019023	0.973287
NCU03036	coiled-coil domain-containing protein MTMR15	8.04193	7.17527	5.31283	9.05761	7.16631	7.22344	0.39374	0.161442
NCU07296	colonial temperature sensitive-1	262.113	209.893	233.137	187.579	175.588	158.563	-0.248977	0.261743
NCU04189	colonial temperature sensitive-2	78.3285	82.5315	59.2794	85.9661	86.2014	70.8795	0.338618	0.0888282
NCU03503	colonial temperature sensitive-5	64.8257	58.2156	53.1762	45.6952	36.3814	23.3833	-0.56109	0.041358
NCU07700	colonial temperature-sensitive-3	2802.77	3193.24	2656.5	3571.24	4007.67	4238.78	0.646052	0.00101195
NCU00945	colonial-20	88.6474	96.8308	71.9939	78.0294	71.0467	90.2305	0.0997533	0.755537
NCU03489	colonial-21	2.60587	0	0	0	1.41814	0.189857	-0.142258	0.816921
NCU04390	colonial-22	16.8008	12.297	10.9379	12.6881	13.1079	12.272	0.131058	0.66034
NCU05051	colonial-23	17.8407	16.6826	11.0035	8.69044	8.27722	9.9773	-0.542221	0.0330469
NCU05383	colonial-24	10.8508	8.33436	6.85437	7.16131	7.91213	6.97538	-0.0351745	0.92698
NCU06068	colonial-25	17.3411	13.8155	10.7777	8.1223	10.5087	10.1407	-0.332634	0.248543
NCU07788	colonial-26	27.3594	29.5985	22.1362	28.0689	27.2647	23.9387	0.197511	0.378476
NCU08651	colonial-27	20.555	25.0542	16.4452	19.9948	17.9515	15.5338	-0.0200862	0.956584
NCU06508	compact	33.9758	29.6721	18.7097	25.8179	27.2773	25.9158	0.153754	0.628389
NCU01975	complex I intermediate associated protein 30	135.159	131.809	135.451	91.3548	92.9018	88.0845	-0.37797	0.0577404
NCU01006	complex I intermediate associated protein 84	45.8914	51.2739	41.8594	57.0268	51.489	48.4057	0.36444	0.0589338
NCU09297	condensin complex component cnd1	46.109	39.1066	26.3816	32.0664	31.9571	33.8562	0.025074	0.946739
NCU00056	condensing enzyme with mitochondrial function	32.9461	24.7801	22.8325	23.2201	24.9944	23.0553	0.0244614	0.946725
NCU05821	conidial pigment biosynthesis protein Ayg1	0	0.059411	0.063761	0.105734	0.115977	0	0.94028	0
NCU02713	conidial separation-1	47.8553	42.1816	36.6882	50.8028	50.5782	44.9041	0.402411	0.0276764
NCU00749	conidiation at high carbon dioxide-1	37.3818	32.7412	39.0855	34.8417	36.1597	28.4224	0.041165	0.913377
NCU07325	conidiation-10	22.5645	6.13542	7.11853	1.328	1.78036	1.61915	-2.6882	2.53514e-05
NCU07324	conidiation-13	1.22132	0.548307	0.392302	0.162636	0.44598	0.178462	-1.23845	0
NCU08769	conidiation-6	2.61564	2.15285	1.44405	1.67623	0.262661	0.525529	-1.12469	0.329959
NCU09235	conidiation-8	11.3909	12.3237	17.9089	7.818	5.69775	5.12424	-1.00149	0.00504593
NCU08388	COP9 signalosome complex subunit 12	10.9362	4.55548	9.14865	3.04847	8.98636	17.0525	0.535031	0.0359603
NCU00157	COP9 signalosome-1	102.063	90.3686	86.4992	73.9849	58.6812	62.7251	-0.32169	0.1295
NCU00593	COP9 signalosome-2	63.4448	60.3486	54.5815	50.2443	40.3372	40.3922	-0.255278	0.253951
NCU01408	COP9 signalosome-3	38.0206	34.0836	28.2425	25.5611	20.7341	22.445	-0.346338	0.116804
NCU07361	COP9 signalosome-4	51.1204	50.082	34.2812	40.0382	31.096	33.9585	-0.16199	0.585959
NCU00467	COP9 signalosome-5	131.398	106.111	100.404	81.7826	65.1048	73.3489	-0.419778	0.0496832
NCU07019	COP9 signalosome-6	42.5414	40.9238	38.8538	34.9954	29.6015	24.042	-0.282229	0.240882
NCU08342	COP9 signalosome-7	38.8408	39.2342	30.5865	30.616	23.4709	22.4274	-0.31272	0.205784
NCU07727	COPI-coated vesicle protein	154.046	149.474	143.757	149.05	132.425	138.878	0.100186	0.706615
NCU03819	COPII coat assembly protein sec-16	33.9295	31.3281	20.2897	25.984	29.4936	21.1517	-0.0589106	0.883119
NCU04293	COPII-coated vesicle protein	36.2679	31.5627	30.0651	28.7546	25.7946	24.4187	-0.118263	0.65999
NCU09406	copper amine oxidase	5.64642	2.93366	2.55617	1.47325	1.36083	2.94962	-0.703517	0.198911
NCU05561	copper metallothionein	3694.4	3767.67	4549.32	2565.06	2998.85	2301.16	-0.440377	0.0777143
NCU09267	copper radical oxidase	10.5462	5.40257	6.52593	7.72409	7.987	8.3433	0.305656	0.411141
NCU05512	copper resistance protein Crd2	2766.54	1605.6	1183.95	1748.89	2034.6	2652.29	0.447123	0.230926
NCU04076	copper resistance-associated P-type ATPase	19.9077	22.9836	15.5344	11.3552	14.6176	14.0992	-0.340104	0.205312
NCU07428	copper transporter	18.6686	13.4062	18.4827	17.94	15.5008	14.349	0.0985626	0.809988
NCU07531	copper-transporting ATPase	2.77904	2.25764	1.88096	1.18951	1.50771	1.13122	-0.654749	0.125551
NCU01546	coproporphyrinogen III oxidase	545.506	526.467	689.423	590.525	776.718	435.629	0.194233	0.609912
NCU02157	COQ4	34.6411	30.598	40.5734	33.596	39.6904	19.1892	-0.0350766	0.947063
NCU03957	COQ7	17.1915	15.993	18.5604	22.8183	19.7374	14.928	0.324542	0.297733
NCU03312	CorA family metal ion transporter	52.845	54.2616	33.1942	58.6129	41.6229	32.1108	0.111482	0.781185
NCU00202	coronin 1	169.171	156.046	153.439	127.789	130.24	116.62	-0.165493	0.435464
NCU07010	cortical actin cytoskeleton protein asp1	10.1707	11.4678	6.40357	20.5912	17.3166	16.1539	0.95136	3.74347e-06
NCU04033	covalently-linked cell wall protein	0.990295	0.923757	0.991393	0.435176	1.59112	0.636699	0.0486605	0.968369
NCU03596	CRAL/TRIO domain-containing protein	74.5186	65.7654	65.5392	71.7316	79.5028	57.7682	0.206373	0.396862
NCU03887	CreD	62.8185	75.2583	59.0012	56.2714	55.4261	44.662	-0.147618	0.569407
NCU00351	cript family protein	47.9077	36.9706	43.0269	24.4599	23.0805	25.3165	-0.620634	0.00766196
NCU08377	crisp-1	99.2436	83.5142	70.4667	77.4042	71.063	64.3289	-0.110085	0.718308
NCU06821	CRO1 protein	111.013	101.488	79.5562	47.3381	53.5294	49.8523	-0.751701	1.91117e-05
NCU04050	cross pathway control-1	2402.73	3331.44	2555.02	3299.22	3670.9	4057.12	0.607086	0.0108287
NCU05810	cross pathway control-2	2654	3409.68	3265.83	4572.76	4824.97	4898.67	0.798057	0.000212236
NCU01187	cross pathway control-3	36.7442	41.0958	24.5582	36.0854	41.7656	20.55	0.13288	0.755097
NCU07457	crossover junction endonuclease mus-81	16.2982	19.5917	12.1168	18.5885	18.2975	10.8012	0.178601	0.645116
NCU00582	cryptochrome	78.4576	74.9772	54.177	71.0514	57.6843	43.2982	-0.0786672	0.820564
NCU05222	CTLH domain-containing protein	137.444	154.094	118.694	218.631	226.702	273.708	1.01315	6.88099e-07
NCU00261	CTP synthase	49.0574	47.8954	41.5149	80.4223	95.2312	144.972	1.4248	1.47489e-07
NCU00830	ctr copper transporter	18.6924	16.1356	35.2382	32.4729	18.4046	16.2592	0.0726697	0.917148
NCU11427	CUE domain-containing protein	64.3823	71.9317	62.9691	50.2947	39.4112	36.4844	-0.475869	0.0291367
NCU08875	Cullin binding protein CanA	22.3479	22.2362	3.80481	18.6204	16.1427	15.3867	-0.158931	0.469625
NCU05204	cullin-1	8.64625	27.1065	56.3922	2.37499	44.8119	49.3838	-0.0715833	0.800938
NCU02498	Cullin-3	38.5556	31.5671	24.7487	29.8338	31.7473	31.4951	0.180133	0.497661
NCU00272	cullin-4	28.6606	23.375	21.273	18.1396	19.3078	17.4711	-0.219471	0.342511
NCU02921	cupin domain-containing protein	0	0	0	0	0	0	0	0
NCU02919	cupin domain-containing protein	0	0	0	0	0	0	0	0
NCU01149	cupin domain-containing protein	11.7139	10.3345	7.10107	6.78494	6.21214	10.7678	-0.0706891	0.90724
NCU05630	cupin domain-containing protein	1.33489	1.55111	1.4566	1.6678	0.946229	1.13592	-0.0283293	0.978357
NCU00422	curved DNA-binding protein	38.4144	67.5402	32.6529	49.2155	39.7846	57.7563	0.286232	0.335104
NCU05309	Cut9 interacting protein Scn1	31.7023	24.3335	23.7662	30.0546	19.3944	10.1829	-0.246098	0.615391
NCU01374	CutC family protein	10.0316	8.74593	8.72991	3.42866	2.68631	1.97073	-1.58041	1.1176e-06
NCU08000	cutinase transcription factor 1 alpha	32.2101	29.8966	21.988	19.7839	18.9387	16.0514	-0.419053	0.0390952
NCU02495	CwfJ domain-containing protein	11.1552	13.6298	9.50996	11.3368	14.8665	15.88	0.498582	0.0943325
NCU06361	cwl1	92.2733	127.599	93.2973	233.466	158.87	163.787	0.934306	0.000271391
NCU04466	cyanamide hydratase	8.74689	10.4717	13.9543	14.0161	11.4559	10.4806	0.276154	0.50174
NCU01258	cyanase	1.34018	1.88429	1.62405	0.703594	0	0.308488	-2.43168	1.09908e-20
NCU04697	cyanide hydratase	10.0689	8.48472	10.1648	6.73069	4.68645	3.08271	-0.813966	0.0375899
NCU08642	cyclic nucleotide-binding domain-containing protein	5.68062	11.9503	0	2.05752	7.99574	5.94318	-0.0586242	0.8746
NCU09085	cyclin	95.3582	97.9819	107.749	88.239	182.757	98.6178	0.468719	0.188729
NCU04847	cyclin	37.9888	45.297	57.4962	34.4268	39.7242	26.4167	-0.327548	0.338982
NCU06979	cyclin domain-containing protein	18.7767	18.0099	19.7204	19.4911	17.2817	16.1003	0.0850291	0.815197
NCU11252	cyclin Pch1	26.4951	28.2354	22.4025	29.6765	29.0434	27.0976	0.34765	0.0874817
NCU02079	cyclin-dependent kinase regulatory subunit	90.799	77.0017	76.5248	61.579	49.5112	45.1556	-0.457714	0.0305339
NCU03806	cycloheximide resistant-2	2161.45	2552.56	2761.47	3699.19	3330.54	3010.08	0.597145	0.00844732
NCU05001	cycloheximide-inducible-1	33.7972	31.7059	27.1255	21.5592	17.3709	14.7979	-0.596042	0.00742763
NCU09819	cyclophilin-type peptidyl-prolyl cis-trans isomerase	67.4373	64.0082	48.9842	69.2446	57.8278	56.8875	0.2266	0.319077
NCU07859	cyclopropane-fatty-acyl-phospholipid synthase	632.073	680.518	723.673	656.642	648.322	644.655	0.11803	0.681036
NCU00726	cyclosporin-resistant-1	2056.73	1664.43	2101.07	1055.93	1066.7	1056.95	-0.690219	0.000952685
NCU07987	cystathionine beta-lyase	114.089	128.543	113.769	106.452	126.421	136.593	0.24703	0.358305
NCU00522	cystathionine beta-lyase	161.411	154.272	136.882	106.408	93.5828	63.9287	-0.596573	0.00737327
NCU07466	cystathionine beta-synthase	61.4334	58.2971	43.686	61.5556	49.7753	52.8275	0.208199	0.414458
NCU02430	cystathionine gamma-synthase	133.227	175.16	183.012	245.863	228.82	170.544	0.557648	0.0354533
NCU05093	cystathionine gamma-synthase	0.149348	0.122924	0.043975	0	0.23996	0	-0.208887	0
NCU04636	cysteine desulfurase	82.3758	76.0121	62.7995	88.7057	76.7385	79.3539	0.344582	0.075591
NCU06625	cysteine dioxygenase	10.9504	9.67351	8.00157	8.6919	11.1921	11.9337	0.358737	0.279871
NCU03788	cysteine synthase B	0.232118	0.286573	0.820147	0.425009	0.046618	0.326457	-0.606225	0.719399
NCU01985	cysteine-11	483.17	501.085	452.552	463.74	576.793	875.805	0.625621	0.0473859
NCU02564	cysteine-12	26.9485	22.7167	20.6798	22.771	22.0605	17.3561	0.0134514	0.968369
NCU04433	cysteine-14	81.6076	96.0373	50.8272	59.2574	53.0025	130.664	0.330839	0.721652
NCU09230	cysteine-16	19.781	29.8931	14.9906	24.3044	25.834	44.0002	0.7672	0.0429661
NCU06452	cysteine-17	132.246	141.394	123.56	130.754	119.058	114.683	0.0648794	0.809136
NCU07930	cysteine-18	1336.79	1116.31	1087.67	821.617	894.817	1012.66	-0.160929	0.557599
NCU04077	cysteine-2	207.983	343.002	212.092	218.816	318.571	531.095	0.705919	0.0840047
NCU03536	cysteine-3	221.203	211.505	214.354	172.447	187.473	194.649	-0.0315358	0.922415
NCU05238	cysteine-4	200.155	224.083	132.594	136.348	201.62	345.525	0.531016	0.213153
NCU05642	cysteinyl-tRNA synthetase	95.9587	103.922	85.8998	107.199	100.787	82.807	0.211955	0.328151
NCU01250	cystinosin	28.9905	17.5893	17.5613	17.0365	18.1807	15.8856	-0.12327	0.747601
NCU08359	cytidine deaminase	151.427	129.451	119.069	61.355	69.031	65.2629	-0.834049	3.38855e-06
NCU05511	cytidine/deoxycytidylate deaminase	10.9393	7.17726	7.52881	5.83317	7.808	6.13642	-0.175529	0.628623
NCU08736	cytidylyltransferase	17.0581	16.6828	15.8361	13.2283	13.9724	9.13941	-0.267517	0.398728
NCU05457	cytochrome a-4	1096.29	1076.43	1125.48	922.632	1141.82	1057.09	0.107407	0.719698
NCU08692	cytochrome a-5	7.0003	8.60311	3.91768	13.8008	14.849	21.2129	1.58153	3.0534e-07
NCU16013	cytochrome b	11.7971	10.2007	9.10142	6.07541	7.83652	8.41036	-0.274794	0.50942
NCU08272	cytochrome b2	62.2405	50.0258	48.2128	34.678	40.3273	29.2338	-0.4322	0.0428007
NCU08060	cytochrome b5	1.12691	1.29853	0.796348	1.45262	1.26744	1.23171	0.492874	0.422443
NCU03603	cytochrome b5	58.343	47.3884	54.7232	40.5378	37.7429	35.475	-0.311329	0.203351
NCU16968	cytochrome c mitochondrial import factor	10.4861	13.4905	11.1403	15.4639	18.9732	18.8668	0.792625	0.00159517
NCU02530	cytochrome c oxidase copper chaperone Cox17	26.1133	21.7796	33.216	34.8082	29.9078	25.4637	0.319666	0.416563
NCU16016	cytochrome c oxidase subunit 1	10.3666	10.9135	15.4393	6.93036	8.81225	10.8017	-0.291328	0.532906
NCU16028	cytochrome c oxidase subunit 2	102.206	115.721	120.124	106.473	119.255	110.114	0.170767	0.575067
NCU16003	cytochrome c oxidase subunit 3	39.3878	50.3312	36.0109	47.3686	46.7865	45.4501	0.34397	0.202307
NCU06741	cytochrome c oxidase subunit VIb	891.855	887.517	985.868	930.642	839.55	842.959	0.0982621	0.742057
NCU00641	cytochrome c oxidase-assembly factor cox-16	54.2018	68.4046	80.5948	51.6067	61.6864	82.0389	0.124326	0.842836
NCU02217	cytochrome c oxidase-assembly factor cox-23	31.3308	47.2972	47.2188	36.3233	36.9793	31.1465	-0.100447	0.822656
NCU03297	cytochrome c peroxidase	0	0	0	0.604024	0	0.235609	0.0289046	0.931428
NCU01808	cytochrome c-1	2801.87	3246.49	4166.67	5447.3	5193.03	5304.44	0.810206	0.00159503
NCU08138	cytochrome C1 heme lyase	30.365	32.3655	27.4042	29.3309	39.1044	36.1024	0.409065	0.10506
NCU05689	cytochrome oxidase-4	169.272	149.052	178.736	116.573	119.039	102.878	-0.376324	0.094295
NCU06695	cytochrome oxidase-6	654.6	621.207	664.814	642.737	613.031	610.327	0.139979	0.578947
NCU05006	cytochrome P450	46.7544	41.8955	28.6128	20.5906	20.2707	28.4884	-0.537142	0.0643889
NCU11306	cytochrome P450 2C30	1.84157	2.15023	1.51322	1.882	1.30741	0.722799	-0.310787	0.647443
NCU07092	cytochrome P450 2C30	0	0	0	0	0	0	0	0
NCU08197	cytochrome P450 2E1	2.70587	3.07404	4.37638	2.70751	4.68434	1.59269	-0.0325453	0.966776
NCU09419	cytochrome P450 3A4	10.9876	9.87562	5.6871	4.92972	5.4928	5.83706	-0.488008	0.122029
NCU06895	cytochrome P450 4A5	1.02115	1.44082	1.11678	0.498597	0.234386	0.468957	-1.3813	0.0518002
NCU02624	cytochrome P450 51	271.608	233.223	268.583	257.201	285.697	209.211	0.137175	0.631349
NCU09115	cytochrome P450 52A11	71.3471	48.1983	44.6131	23.9098	21.7563	27.6693	-0.949972	5.70461e-05
NCU06137	cytochrome P450 55A2	13.5	9.12555	16.3397	6.26905	15.7834	5.67872	-0.336037	0.579297
NCU05278	cytochrome P450 61	160.656	149.301	156.01	180.281	244.953	214.345	0.645574	0.00252683
NCU10344	cytochrome P450 98A3	0	0	0.048442	0.120496	0.044057	0	1.78916	0
NCU05848	cytochrome P450 monooxygenase	0.066583	0.164407	0	0.243828	0.26745	0.107022	1.61092	0
NCU08062	cytochrome P450 monooxygenase	3.00781	2.81476	3.56678	2.41417	4.73339	3.07957	0.29782	0.575217
NCU08112	cytochrome P450 monooxygenase	9.89361	10.4412	8.84656	8.2241	9.94732	7.56098	0.00652667	0.989749
NCU02852	cytochrome P450-like-31	4.78171	3.88521	1.94946	2.73885	3.05344	2.41415	-0.153516	0.813384
NCU02149	cytochrome-1	39.401	35.1086	32.4586	32.8723	26.9051	20.3072	-0.232705	0.441136
NCU03030	cytochrome-18	16.6331	18.346	17.1909	26.9289	41.9804	51.2244	1.40496	9.16243e-07
NCU07670	cytochrome-19	32.0592	34.3177	20.0605	77.6553	121.926	179.607	2.36557	1.40885e-13
NCU05601	cytochrome-2	52.1062	51.1975	43.7697	60.8959	89.6782	148.471	1.24451	0.000272393
NCU01965	cytochrome-20	187.424	230.175	202.358	240.13	236.851	232.261	0.379968	0.0721275
NCU08071	cytochrome-21	103.488	95.8933	105.918	109.563	113.915	129.754	0.400297	0.100021
NCU09816	cytochrome-26	959.137	939.94	938.773	901.271	957.996	906.62	0.150315	0.517408
NCU09327	cytochrome-4	12.5457	12.1201	7.72258	17.5787	19.6916	20.8735	1.05769	2.39272e-06
NCU06308	cytochrome-5	13.4351	16.8343	7.44851	22.8389	28.8576	44.8093	1.59209	2.52211e-06
NCU01657	cytochrome-c oxidase assembly protein	53.9236	48.1043	55.5464	72.9162	65.1143	57.4012	0.489162	0.0300337
NCU03340	cytochrome-c oxidase chain VIIc	448.784	380.112	457.969	351.496	323.636	307.497	-0.208708	0.423806
NCU08023	cytohesin-2	66.4583	58.195	39.5549	49.1006	41.6965	37.1852	-0.155205	0.597422
NCU07125	cytomegalovirus gH-receptor family protein	29.779	26.65	18.0889	23.1843	20.93	17.2762	-0.0771133	0.820291
NCU09982	cytoplasmic dynein 1 light intermediate chain	82.512	73.2477	73.593	70.4328	68.2465	66.8979	0.0324233	0.913685
NCU00489	cytoplasmic ribosomal protein-10	998.495	1439.74	1422.04	2043.13	2155.4	2216.91	0.910157	0.000205174
NCU00258	cytoplasmic ribosomal protein-15	922.084	1115.33	1293.44	1481.24	1686.58	1920.66	0.79053	0.00290108
NCU07830	cytoplasmic ribosomal protein-2	1698.39	2013.04	2478.43	3047.94	2550.44	2693.73	0.589707	0.0286757
NCU07014	cytoplasmic ribosomal protein-3	592.234	695.253	880.267	1075.09	1057.27	1250.49	0.815785	0.00256567
NCU04331	cytoplasmic ribosomal protein-4	758.368	949.32	1055.45	1422.85	1485.12	1768.75	0.939459	0.000219224
NCU04552	cytoplasmic ribosomal protein-5	1783.1	2446.98	2435.41	2196.09	2269.88	2421.14	0.226504	0.47464
NCU08627	cytoplasmic ribosomal protein-7	58.6247	25.2065	4.9e-05	0	26.9086	1447.98	0.47723	0.0397418
NCU07413	cytosine deaminase	6.68109	3.19831	6.04747	2.41765	3.68955	3.57566	-1.84127	0.00017414
NCU02978	cytoskeleton assembly control protein SLA1p	31.4602	27.4896	21.3189	23.3931	20.8281	18.5063	-0.114681	0.713256
NCU01084	cytosolic Fe-S cluster assembling factor cfd-1	38.0413	32.2116	31.1856	34.1153	28.8019	32.6843	0.110782	0.711349
NCU08825	cytosolic Fe-S cluster assembling factor nbp-35	17.3732	25.3708	23.0907	19.1454	17.3585	13.5401	-0.2253	0.550841
NCU04788	cytosolic Fe-S cluster assembling factor NBP35	9.58258	5.25745	4.1331	5.11382	3.50422	4.22646	-0.334283	0.553108
NCU08298	cytosolic phospholipase A2 zeta	29.9285	30.8446	20.4042	44.2807	25.3572	22.5999	0.37635	0.277163
NCU07854	cytosolic regulator Pianissimo	46.101	43.7133	23.0478	34.9969	33.9099	27.1113	-0.0216895	0.960002
NCU01439	D-3-phosphoglycerate dehydrogenase 1	364.407	587.502	601.557	678.458	563.654	458.506	0.290424	0.426275
NCU05127	D-alanyl-alanine synthetase A	9.75067	10.9198	5.5834	3.89358	4.13101	2.24853	-1.14861	0.00106185
NCU06558	D-amino-acid oxidase	112.453	142.333	97.2737	118.501	87.9834	81.4288	-0.100175	0.772693
NCU02128	D-arabinitol dehydrogenase	19.6478	9.62028	10.5014	2.42281	3.64531	5.84957	-1.77384	5.79823e-06
NCU11195	D-isomer specific 2-hydroxyacid dehydrogenase	56.1754	49.645	43.2078	32.2886	27.4359	30.1583	-0.530519	0.00681964
NCU09783	D-isomer specific 2-hydroxyacid dehydrogenase	139.853	92.5271	97.189	34.7269	32.1006	33.1875	-1.5198	1.04647e-13
NCU08126	D-lactate dehydrogenase	34.4134	31.3348	24.1572	19.7556	23.0051	17.436	-0.381093	0.0932903
NCU02179	D-lactate dehydrogenase	6.25491	4.38864	3.80421	3.37951	3.92658	3.37874	-0.22948	0.561512
NCU00904	D-lactate dehydrogenase	107.793	96.8845	102.023	78.8231	78.5931	80.8825	-0.174657	0.473518
NCU06441	D-lactate dehydrogenase 2	158.195	173.244	187.252	203.946	222.416	221.804	0.502741	0.02676
NCU01078	D-mandelate dehydrogenase	3.94693	3.38118	2.70377	2.97923	3.46199	2.20101	-0.0208051	0.969889
NCU03854	D-tyrosyl-tRNA(Tyr) deacylase	20.8862	18.9691	18.1314	16.7037	14.079	16.1104	-0.111879	0.776659
NCU11353	D-xylulose kinase	35.8907	29.7188	26.8789	21.7784	26.1517	16.4079	-0.334632	0.210171
NCU09071	Dbf2-like	78.1808	66.1518	49.7687	57.2224	52.1413	45.5469	-0.123691	0.65434
NCU01659	dDENN domain-containing protein	26.549	25.1605	12.259	13.3615	16.3361	13.4229	-0.473589	0.0420765
NCU12114	DDHD domain-containing protein	22.8601	20.6018	13.9205	16.6218	15.124	13.7838	-0.128405	0.674013
NCU06812	DDHD domain-containing protein	0	0	0	0	0	0	-0.316273	0.21272
NCU04354	DEAD box family helicase	10.4514	7.5469	7.06987	6.8863	8.42739	5.55802	-0.069305	0.874233
NCU09093	DEAD box RNA helicase-PL10B	2.59388	2.06003	1.5275	1.96642	2.19348	2.56007	0.334366	0.530375
NCU07866	DEAD helicase superfamily protein	45.5672	43.5683	28.4424	39.3466	41.4588	45.3861	0.315673	0.221491
NCU09793	DEAD/DEAH box DNA helicase	0.351365	0.015221	0.098012	0.121898	0.16342	0.059449	-0.200879	0.918847
NCU04472	DEAD/DEAH box helicase	13.9844	16.0502	18.8383	25.8696	20.9237	20.754	4.61141e-05	0.999833
NCU01143	DEAD/DEAH box helicase	21.7647	20.2375	13.733	22.9048	26.5126	30.6667	0.739262	0.00222588
NCU01857	DEAD/DEAH box RNA helicase	76.4651	74.1758	47.0618	80.3422	58.6475	53.2432	0.160915	0.624181
NCU02305	decaprenyl-diphosphate synthase subunit 1	40.1155	44.9219	34.154	44.0103	45.777	53.4553	0.46784	0.0427523
NCU01656	defective in DNA methylation-9	30.1345	31.1457	20.0149	30.3922	28.2303	29.6177	0.325643	0.184512
NCU02247	defective in methylation-2	13.7851	13.3182	9.38307	14.1441	16.387	16.2009	0.564696	0.00941709
NCU04402	defective in methylation-5	20.1531	17.2676	17.4649	15.5983	12.2064	14.0506	-0.197998	0.531289
NCU04152	defective in methylation-7	19.1042	18.8369	15.0266	18.4242	13.8081	14.2048	0.00486826	0.990322
NCU06605	defective in methylation-8	52.8485	46.2433	33.6642	25.7291	20.4679	25.9134	-0.669334	0.00305537
NCU04649	dehydrase	10.5732	10.9049	8.30189	8.12623	8.59891	9.49399	0.0177323	0.968325
NCU03460	dehydrodolichyl diphosphate synthase	48.1265	52.2964	44.2829	67.3068	47.7301	43.9732	0.319832	0.22633
NCU03076	delta-1-pyrroline-5-carboxylate dehydrogenase	457.496	364.609	318.418	173.389	200.83	241.675	-0.677015	0.00405314
NCU02209	delta-12 fatty acid desaturase	932.869	1120.23	845.195	1119.42	1051.01	1028.79	0.335918	0.0929352
NCU01013	delta-aminolevulinic acid dehydratase	36.0563	43.2096	30.3129	37.9501	34.9127	42.1914	0.273391	0.307175
NCU00385	delta-subunit ATP synthase	1017.59	1048.11	1117.38	857.949	817.343	744.11	-0.217028	0.364372
NCU01333	Delta(24(24(1)))-sterol reductase	75.3841	72.9226	68.5849	82.2154	90.593	85.9239	0.44621	0.0147623
NCU03364	DENN domain-containing protein	9.17344	14.9903	0	9.92696	13.3633	8.6154	-0.365918	0.174148
NCU06673	deoxycytidylate deaminase	24.0364	18.5471	17.3665	15.4994	16.3189	17.0602	-0.0919557	0.797512
NCU05252	deoxyhypusine hydroxylase	37.3816	38.7465	26.4297	36.577	44.9654	75.099	0.83771	0.0152764
NCU05418	deoxyhypusine synthase-1	20.482	24.5951	20.5227	27.8191	30.637	28.4379	0.594112	0.00902162
NCU03538	deoxyribonuclease tatD	28.1003	31.2682	20.858	16.9112	17.0446	18.2418	-0.41532	0.0883857
NCU07944	deoxyribose-phosphate aldolase	0	0	0	0	0	0	0	0
NCU10893	deoxyuridine 5'-triphosphate nucleotidohydrolase	112.416	97.7262	108.951	104.026	101.202	116.687	0.203765	0.473518
NCU00369	dephospho-CoA kinase	19.7618	20.5477	14.2939	9.19459	9.93197	9.89751	-0.70837	0.00211602
NCU03028	deubiquitination-protection protein dph1	137.435	120.487	116.146	104.067	69.5213	72.2955	-0.417938	0.0841967
NCU00939	development and carotenogenesis control-1	38.0605	42.0659	21.2404	40.9812	38.897	44.4652	0.514122	0.067106
NCU08319	developmental regulator flbA	1.58735	2.68304	2.20201	1.36799	2.01585	1.37993	0.274459	0.261687
NCU05964	developmental regulator VosA	4.04139	6.4481	4.66585	5.97208	4.86988	3.98795	0.146693	0.753233
NCU00389	developmentally regulated GTP-binding protein 1	90.443	80.1413	74.5378	102.552	108.964	149.826	0.767515	0.0019461
NCU09312	di-trans,poly-cis-decaprenylcistransferase	117.94	108.473	103.591	95.096	99.1161	100.062	0.0285117	0.925495
NCU02665	diacylglycerol O-acyltransferase	50.3274	45.9054	35.9645	47.048	34.6588	23.5192	-0.143091	0.70949
NCU00035	diacylglycerol O-acyltransferase	22.08	17.5002	19.5761	19.765	14.9788	15.0176	-0.0633838	0.864462
NCU05888	dibenzothiophene desulfurization enzyme A	3.29061	1.5096	0.810063	0.513617	1.25676	1.47402	-0.534701	0.555477
NCU08270	dicer-like protein 1	9.06525	10.2991	7.5025	11.5912	12.0927	6.13658	0.330609	0.33875
NCU02124	dienelactone hydrolase	230.689	191.837	185.155	126.814	104.808	105.241	-1.26723	3.42569e-12
NCU01061	dienelactone hydrolase	2.1873	0.685828	0.460027	2.36483	3.43069	3.09721	1.66968	0.0191469
NCU09600	dienelactone hydrolase	120.949	124.346	102.749	80.8877	70.3653	86.5739	-0.349352	0.124344
NCU08221	dienelactone hydrolase	0	0	0	0	0	0	0	0
NCU06459	differentiation regulator	71.9786	57.758	49.853	58.1522	71.5373	59.6971	0.277591	0.226897
NCU08927	dihydroceramide delta(4)-desaturase	102.355	101.449	98.9424	89.1505	109.195	76.4165	0.0414013	0.903045
NCU05977	dihydrodipicolinate synthase	22.5671	14.1696	15.5192	4.06733	4.50193	3.04305	-1.97674	1.01582e-13
NCU04744	dihydrodipicolinate synthetase	0.679807	0.279763	0.250206	0.124473	0.182042	0.045529	-1.56747	0
NCU05037	dihydrodipicolinate synthetase	2.48051	2.36829	1.40231	0.145338	0.478256	0	-3.14231	0.0013277
NCU16651	dihydrofolate reductase	16.3165	21.3839	23.947	17.5794	24.5068	20.3573	0.191053	0.664447
NCU01337	dihydrofolate synthetase Fol3	42.5262	33.0349	32.4112	32.5877	30.832	31.6915	0.0150913	0.965837
NCU02438	dihydrolipoamide succinyltransferase	190.042	184.984	211.362	212.051	192.653	191.138	0.202008	0.435987
NCU02407	dihydrolipoyl dehydrogenase	462.463	457.715	430.383	452.421	402.776	441.311	0.132696	0.585317
NCU04323	dihydroorotase	50.358	55.7308	53.3542	50.5422	52.3923	52.8467	0.0914316	0.773941
NCU04318	dihydroorotate dehydrogenase	7.17644	4.12988	5.5661	2.43573	3.70288	3.65745	-0.584973	0.190599
NCU06532	dihydroorotate reductase PyrE	150.552	146.329	160.593	123.123	140.85	116.192	-0.0875642	0.768919
NCU04579	dihydroxy-acid dehydratase	232.031	241.95	235.269	314.067	336.089	376.017	0.725185	0.000314618
NCU05683	dihydroxy-acid dehydratase	30.238	36.0099	19.8938	25.0105	27.686	23.2912	0.0244851	0.95164
NCU03779	dihydroxyacetone kinase-1	113.608	81.4248	68.1847	33.4642	22.1987	25.1342	-1.49896	6.52166e-11
NCU01817	DIL and Ankyrin domain-containing protein	42.4617	42.6765	30.9825	40.4122	38.0757	32.0859	0.125932	0.628389
NCU04258	dim-2-associated protein-1	23.5651	28.1723	20.6699	22.9543	18.7506	20.5912	0.0893185	0.770602
NCU08968	dimethyladenosine transferase	16.724	12.3532	7.14292	26.0678	42.6192	84.4842	2.33726	0.00083721
NCU09456	dimethylaniline monooxygenase	1.358	2.29134	1.25954	2.28758	2.23646	2.40105	0.688516	0.233544
NCU10387	dimethylaniline monooxygenase	40.5061	30.4747	22.796	30.7243	29.2094	29.7566	0.147579	0.642308
NCU07821	dimethylaniline monooxygenase	1.07353	0.697567	1.24774	0.744871	0.953206	0.99899	0.019405	0.986591
NCU02515	dipeptidyl aminopeptidase	87.8697	76.863	74.9219	63.9458	59.0955	54.663	-0.241745	0.225083
NCU03290	dipeptidyl peptidase	5.81674	4.1201	0	2.70014	3.21745	1.86909	-0.729592	6.24839e-05
NCU08503	diphthamide biosynthesis protein 1	0.970326	0.485306	0	0	1.36489	1.36235	0.777102	0.0164548
NCU06168	diphthamide biosynthesis protein 2	20.3109	17.0721	12.3886	15.019	17.686	32.1998	0.616684	0.114304
NCU09465	diphthamide biosynthesis protein 3	18.7216	18.7327	21.4013	29.9507	30.3751	40.8308	0.971882	0.000353222
NCU07266	diphthine synthase	74.9658	59.1345	66.9266	97.1027	131.705	139.395	1.07054	8.87072e-06
NCU03087	diploid state maintenance protein chpA	38.2809	36.707	52.1832	22.7735	27.9013	35.3254	-0.21961	0.484272
NCU06344	disulfide isomerase	101.531	84.8418	62.0557	85.5749	89.7302	81.4074	0.254509	0.285475
NCU00813	disulfide isomerase	120.791	107.707	92.5407	47.0651	49.0085	40.811	-1.03587	7.40124e-11
NCU08981	dml-1	31.8007	24.9774	22.3344	28.7472	25.3335	28.3181	0.261487	0.300433
NCU07381	DNA cross-link repair protein pso2/snm1	3.0906	2.8139	2.07771	2.8645	2.57074	2.63769	0.219554	0.581
NCU06049	DNA damage response protein RcaA	8.89904	6.08656	5.06523	4.61286	4.58147	4.93583	-0.292143	0.406073
NCU09825	DNA damage response protein Rtt109	25.0693	28.7485	24.4892	20.2741	25.9276	28.2743	0.124907	0.73035
NCU05292	DNA damage-inducible protein 1	126.539	114.658	97.3715	91.1453	70.6292	64.1905	-0.391776	0.0682419
NCU08553	DNA directed RNA polymerase II 15 kDa subunit	79.3346	82.9083	78.3607	67.2607	74.0344	74.3212	0.0320757	0.924641
NCU08151	DNA kinase/phosphatase Pnk1	20.9871	22.095	16.7791	19.9532	21.2918	18.101	0.182055	0.502146
NCU06481	DNA ligase	41.7568	30.851	14.2754	34.7904	30.1122	31.3441	0.378405	0.339818
NCU09706	DNA ligase I	11.4828	8.63234	4.37296	8.64632	5.79174	4.73167	-0.138364	0.800946
NCU01961	DNA lyase Apn2	7.89825	5.49979	4.61784	2.55869	2.92405	3.08305	-0.878308	0.00541064
NCU01554	DNA methylation modulator-1	25.6616	24.8112	14.1772	22.3145	25.3551	24.1689	0.367725	0.18711
NCU08289	DNA methylation modulator-2	11.2919	18.2481	12.5053	19.2766	10.9724	16.7945	0.331462	0.162228
NCU07870	DNA polymerase alpha catalytic subunit	22.78	22.2918	12.2483	18.8867	20.0654	28.887	0.472963	0.167397
NCU03597	DNA polymerase alpha/primase associated subunit	18.6039	18.3711	13.5729	14.7716	14.5789	19.2308	0.154204	0.647244
NCU03763	DNA polymerase delta subunit 2	19.1794	17.2535	12.8979	18.1059	19.8213	24.5152	0.553467	0.0420765
NCU03528	DNA polymerase delta subunit 4	36.5359	26.9841	23.1943	23.4072	17.659	17.666	-0.360149	0.211964
NCU01192	DNA polymerase Delta-1	23.2879	24.0792	18.7924	19.2592	20.4039	25.4808	0.184453	0.5535
NCU04548	DNA polymerase epsilon	13.0192	9.44644	5.15837	8.12814	10.6926	12.0784	0.397276	0.317115
NCU10155	DNA polymerase epsilon subunit B	11.1883	8.25448	6.73376	6.49605	6.56653	8.12986	-0.0893529	0.832146
NCU06405	DNA polymerase epsilon subunit C	12.4792	13.7891	13.0074	8.38575	10.1255	9.37729	-0.307115	0.260647
NCU01936	DNA polymerase Eta	23.9098	20.8963	17.6753	22.7576	21.4607	19.482	0.224638	0.307175
NCU07461	DNA polymerase POL4	1.52021	0.870423	1.08011	1.28283	1.11507	1.30143	0.296395	0.633847
NCU06757	DNA polymerase Tau	27.7056	20.9127	21.5352	14.0133	20.0538	14.6053	-0.334776	0.234601
NCU04646	DNA primase large subunit	20.2288	20.5595	15.2285	14.972	17.1085	22.4343	0.172708	0.652821
NCU02232	DNA primase small subunit	34.6609	32.3704	26.3068	27.4037	28.3049	39.7628	0.244237	0.461236
NCU00428	DNA repair and recombination protein pif1	14.1423	12.0844	8.32029	14.6275	14.722	21.3434	0.776758	0.00744456
NCU05246	DNA repair and recombination protein RAD5C	15.5846	17.737	9.30766	13.8538	13.1071	12.6751	0.105626	0.777317
NCU06438	DNA repair helicase RAD25	48.5953	40.8905	30.783	34.5977	34.7043	30.0179	-0.0728604	0.81075
NCU05966	DNA repair protein	17.5278	15.9189	9.02759	14.0446	14.9197	13.5567	0.215655	0.555938
NCU06992	DNA repair protein Nse1	11.8259	9.63714	9.96352	10.748	11.7579	11.9508	0.328467	0.223783
NCU06654	DNA repair protein Ntg1	19.7222	19.5632	14.9582	17.1841	17.1825	14.1285	0.0331821	0.921633
NCU03650	DNA repair protein RAD16	16.6114	11.6565	8.99214	12.0726	9.94023	12.7853	0.11934	0.763781
NCU02913	DNA repair protein rad5	2.66833	3.03022	1.93932	2.39957	1.87227	1.11295	-0.31605	0.551745
NCU00470	DNA repair protein Rad9	7.54206	8.23256	3.95985	12.0549	4.93022	16.3154	0.301157	0.186813
NCU01771	DNA repair protein rhp57	16.459	20.1437	14.4124	16.1777	15.867	13.8028	0.0373808	0.921633
NCU03924	DNA repair protein Rtt107	25.8258	26.2738	15.3853	24.1494	26.0306	25.3168	0.374036	0.159603
NCU02631	DNA replication complex GINS protein psf-1	22.2227	19.6492	18.4845	20.3773	20.1731	21.7444	0.242692	0.358513
NCU06322	DNA replication complex GINS protein psf-2	15.013	11.3319	13.6629	8.60798	10.2167	11.3754	-0.213267	0.546099
NCU09561	DNA replication complex GINS protein psf-3	12.4639	12.7483	10.7042	8.19746	8.1634	9.66841	-0.267852	0.361003
NCU09261	DNA replication complex GINS protein SLD5	24.7574	32.2636	14.5793	32.7893	31.6567	47.255	0.86527	0.0221366
NCU04749	DNA replication helicase Dna2	0	0	0	0	0.315719	0.055834	0.340689	0.258303
NCU04378	DNA replication initiation factor Cdc45	7.58028	10.1443	7.96067	8.14265	8.68341	11.4847	0.339297	0.324005
NCU04327	DNA replication licensing factor mcm2	30.7043	31.2505	17.0389	23.6279	25.3531	40.2767	0.408767	0.291185
NCU08009	DNA replication licensing factor mcm3	28.2315	27.806	16.0326	21.1896	23.7243	34.9461	0.377397	0.307812
NCU01171	DNA replication licensing factor mcm5	13.486	10.7814	7.80646	12.1266	14.4519	25.0132	0.919195	0.0114215
NCU05194	DNA replication licensing factor mcm6	12.5071	14.3488	7.51838	12.1468	13.2576	21.6429	0.683665	0.0615546
NCU08119	DNA replication licensing factor mcm7	38.8872	36.6898	28.1994	25.1518	30.6864	37.3638	0.0575828	0.887804
NCU02241	DNA replication regulator sld-2	6.92826	6.94377	5.20403	5.76465	6.13381	7.31044	0.215627	0.577358
NCU06338	DNA topoisomerase 2	5.69101	3.44115	0	0	0	0	0.117777	0.738676
NCU00081	DNA topoisomerase 3-beta	11.3996	9.15707	8.20575	8.26878	7.24268	6.80507	-0.168583	0.571046
NCU09118	DNA topoisomerase I	72.7469	75.3688	51.5113	76.6799	78.0936	81.657	0.496434	0.0205135
NCU08938	DNA-3-methyladenine glycosylase	10.2928	6.80303	4.86742	6.96739	6.01368	5.51471	-0.0336795	0.950564
NCU08324	DNA-binding protein HGH1	65.0255	60.6675	52.6941	40.0817	48.9616	78.3239	0.125188	0.790185
NCU07395	DNA-binding protein SMUBP-2	5.11981	4.08989	3.92863	2.36726	5.78627	2.35033	-0.129366	0.733158
NCU05120	DNA-dependent RNA polymerase II RPB140	93.4424	88.6078	66.6859	74.4296	75.7702	79.7248	0.0920936	0.738676
NCU07411	DNA-directed DNA polymerase theta	4.3337	2.6233	2.73435	2.9389	2.56047	2.61676	-0.0510333	0.921351
NCU02457	DNA-directed polymerase kappa	27.469	17.5164	17.1916	22.4904	20.5497	9.66104	0.0561899	0.878338
NCU02533	DNA-directed RNA polymerase I and III polypeptide	22.9754	16.8786	12.859	34.3035	53.3894	84.5919	1.94477	2.57971e-08
NCU00419	DNA-directed RNA polymerase I and III polypeptide	21.8396	28.5848	21.3786	48.1022	58.3664	86.7559	1.63824	3.8987e-08
NCU05251	DNA-directed RNA polymerase I polypeptide	27.3693	21.0943	20.6798	35.8441	50.1374	74.8906	1.43598	5.34591e-06
NCU01638	DNA-directed RNA polymerase I subunit RPA1	29.1687	20.511	14.073	44.3054	65.8157	99.9982	1.96137	3.94745e-09
NCU02605	DNA-directed RNA polymerase I/II/III subunit 10	111.357	138.567	126.16	155.733	174.377	236.304	0.78782	0.00381773
NCU02103	DNA-directed RNA polymerase II largest subunit	92.8123	97.2786	64.3577	89.1014	92.481	87.6671	0.286604	0.196977
NCU05305	DNA-directed RNA polymerase II polypeptide	37.9926	38.0824	33.7903	46.6788	54.3945	64.7335	0.795445	0.000664936
NCU02661	DNA-directed RNA polymerase II polypeptide	37.7653	33.3905	35.7002	33.1838	30.6256	31.0063	0.0151531	0.963966
NCU09378	DNA-directed RNA polymerase II polypeptide	178.446	207.74	178.838	193.263	179.287	212.441	0.243929	0.336355
NCU01515	DNA-directed RNA polymerase II polypeptide	117.799	109.153	85.7831	102.81	89.4014	90.2359	0.0529034	0.853062
NCU03782	DNA-directed RNA polymerase II subunit RPB11	84.8542	79.697	90.73	78.4252	87.4763	121.683	0.319326	0.293095
NCU03986	DNA-directed RNA polymerase III largest subunit	14.0544	14.4597	8.71308	17.4116	24.5884	34.6498	1.2707	4.30119e-05
NCU11197	DNA-directed RNA polymerase III polypeptide	19.1708	23.1797	23.2564	22.3429	20.7099	33.1772	0.411672	0.276116
NCU00570	DNA-directed RNA polymerase III polypeptide	75.1209	83.6542	72.7163	68.102	88.161	126.359	0.494154	0.1559
NCU01772	DNA-directed RNA polymerase III polypeptide	16.6578	15.0039	11.0853	18.1358	26.9807	43.0489	1.27404	0.000186624
NCU03560	DNA-directed RNA polymerase III subunit rpc-3	27.928	20.0629	17.0957	34.689	52.4822	88.008	1.66211	2.24264e-06
NCU10776	DNA-repair protein rad2	23.0006	23.6759	19.6416	20.637	18.0996	21.0378	0.0475876	0.89415
NCU06052	DnaJ domain-containing protein	66.0918	68.0308	55.8663	60.0867	55.5643	54.5202	0.0352172	0.900413
NCU02432	DnaJ domain-containing protein	36.4475	34.9788	34.5631	45.0121	42.2583	51.603	0.58463	0.00769405
NCU07713	DnaJ domain-containing protein	11.9003	11.3777	11.5751	23.6009	22.4618	25.8979	0.257979	0.34041
NCU02490	DnaJ domain-containing protein	47.9514	44.1514	46.1146	40.1824	45.9614	45.8999	0.124088	0.67362
NCU02491	DNAJ domain-containing protein	73.3781	73.1308	70.4059	52.1305	53.3136	30.3427	-0.502104	0.0636754
NCU07360	DnaJ domain-containing protein	24.0672	26.6073	23.5236	27.3964	25.8176	20.9064	0.181188	0.500332
NCU17061	DnaJ domain-containing protein	12.9065	9.99541	9.47655	11.3273	8.39982	7.22144	-0.0728597	0.867515
NCU00170	DNAJ domain-containing protein	35.872	40.9169	30.1392	42.3122	45.8132	51.657	0.589953	0.00641933
NCU02499	DNL zinc finger domain-containing protein	23.1851	21.8951	20.2645	17.2191	17.9724	27.0672	0.137162	0.755942
NCU06871	doily	277.767	328.597	219.913	302.941	337.52	308.192	0.399884	0.0572061
NCU07965	dolichol-phosphate mannosyltransferase	266.996	238.591	253.504	161.999	159.31	134.493	-0.553333	0.00205826
NCU00163	dolichyl pyrophosphate Glc1Man9GlcNAc2 alpha-1,3-glucosyltransferase	78.654	69.7764	57.7348	65.2502	67.6839	84.2516	0.284371	0.295028
NCU06552	dolichyl-P-Man:Man(5)GlcNAc(2)-PP-dolichyl mannosyltransferase	51.2304	46.5935	39.7547	42.2713	33.8471	30.8507	-0.170353	0.531289
NCU06386	dolichyl-phosphate beta-glucosyltransferase	44.9389	40.8477	32.6576	28.2448	28.8596	22.4674	-0.378994	0.0724844
NCU00067	dolichyl-phosphate mannosyltransferase polypeptide 2	172.111	163.344	203.454	130.099	129.856	131.294	-0.284332	0.303783
NCU05544	dolichyl-phosphate mannosyltransferase polypeptide 3	289.022	252.21	301.232	227.375	211.565	192.415	-0.237652	0.345372
NCU01648	dolichyl-phosphate-mannose-protein mannosyltransferase 2	330.19	330.131	258.147	296.248	328.368	296.294	0.202236	0.324504
NCU09219	dopey domain-containing protein	47.3482	43.1158	14.7333	37.0463	32.9313	26.0545	0.0945406	0.86849
NCU03291	double-strand-break repair protein rad21	39.9502	50.9359	42.1356	48.3276	42.3836	43.8914	0.204155	0.437
NCU17060	DRAP deaminase	27.8805	23.0394	28.5518	14.2844	16.4554	15.6584	-0.592582	0.0221366
NCU03846	DRAP deaminase	19.5159	22.7156	20.0743	24.6304	25.7649	26.8945	0.429276	0.0724676
NCU04315	dre-2	29.8171	34.8546	42.6845	31.1001	35.2316	18.2987	-0.189526	0.658963
NCU09887	Drp1p	37.9107	41.7774	34.883	33.589	36.3355	28.3097	-0.0353688	0.915798
NCU05492	drug resistance protein	3.01957	3.34561	3.79575	6.18098	6.37549	10.6715	1.38784	9.27444e-05
NCU16638	DSBA family oxidoreductase	47.9538	47.2885	44.0146	25.7021	20.6119	25.2946	-0.765855	0.00030546
NCU02156	dsDNA-binding protein PDCD5	88.7523	69.0716	84.581	59.9813	56.1868	58.7847	-0.283545	0.302069
NCU00403	dTDP-D-glucose 4,6-dehydratase	2.74469	4.13012	2.95438	1.55291	2.2064	0	-0.0457705	0.931428
NCU08158	dual specificity phosphatase	11.6788	10.9537	8.79679	13.4271	11.4187	18.2989	0.669598	0.0280061
NCU08995	dual specificity phosphatase	13.1728	19.6637	17.1117	22.6154	24.8673	17.5432	0.55208	0.0475706
NCU06751	DUF1000 domain-containing protein	32.3299	30.7816	28.6667	29.8559	26.1138	28.0579	0.0652837	0.844132
NCU07666	DUF1014 domain-containing protein	0	0.216043	0	0.835627	0.491886	0	-0.030533	0.92447
NCU07545	DUF1183 domain-containing protein	18.7861	17.0084	17.0685	9.90645	7.45972	6.6862	-0.951588	7.79923e-05
NCU05819	DUF1237 domain-containing protein	1.67995	1.17937	0.829266	0.651387	0.674799	0.198548	-1.07609	0.163404
NCU09737	DUF1237 domain-containing protein	15.7981	14.2324	13.3151	11.8689	12.8006	12.0053	-0.0473674	0.892693
NCU04645	DUF124 domain-containing protein	79.3192	78.6865	71.9134	73.7543	64.0105	66.6634	0.0213143	0.94387
NCU01022	DUF1253 domain-containing protein	4.69619	5.11312	2.54777	10.6976	17.5268	26.0033	2.37033	1.1761e-10
NCU07120	DUF1264 domain-containing protein	73.2483	61.5175	52.4945	32.1495	18.9215	19.2687	-1.22035	3.92444e-07
NCU00866	DUF1275 domain-containing protein	0	0	0	0	0	0	0	0
NCU04921	DUF1295 domain-containing protein	79.0842	71.0133	73.9608	68.6676	61.1207	41.9773	-0.207349	0.484228
NCU00080	DUF1295 domain-containing protein	84.3999	62.3324	64.5287	61.9817	44.3928	32.7234	-0.420665	0.161287
NCU11228	DUF1339 domain-containing protein	74.6093	66.6087	43.7066	60.1899	51.1744	48.6652	-0.00135629	0.99701
NCU03152	DUF1348 domain-containing protein	245.193	200.214	213.16	106.185	106.604	93.1367	-0.918393	2.96992e-07
NCU02600	DUF1479 domain-containing protein	0.396728	0.580505	0.739823	0.484274	0.814492	0.5314	0.249815	0.815197
NCU03985	DUF159 domain-containing protein	5.01767	2.4011	3.34997	3.29037	3.18729	2.76653	-0.0203334	0.977293
NCU00614	DUF1620 domain-containing protein	76.3926	70.5203	48.1609	64.3126	54.5678	51.7354	0.010873	0.975774
NCU02504	DUF1640 domain-containing protein	37.7992	40.0977	41.9349	37.1484	38.0827	24.7691	-0.0901144	0.810905
NCU06174	DUF1649 domain-containing protein	17.1651	16.3016	16.9897	14.9572	13.3301	7.4989	-0.325559	0.360724
NCU07795	DUF1665 domain-containing protein	9.92039	8.04136	5.52163	12.4661	20.6817	32.3013	1.71307	1.10822e-05
NCU01442	DUF1671 domain-containing protein	11.545	11.814	11.8359	11.1131	9.21372	7.76234	-0.146466	0.664447
NCU08416	DUF1674 domain-containing protein	26.9351	26.6987	22.3429	21.2122	19.4669	20.8712	-0.107252	0.747299
NCU06200	DUF1682 domain-containing protein	250.803	245.415	247.526	254.94	251.784	230.663	0.172146	0.438461
NCU01410	DUF1711 domain-containing protein	18.3029	18.0367	13.2836	21.122	20.5455	20.1958	0.519127	0.0158414
NCU05117	DUF1716 domain-containing protein	35.6172	38.192	30.9013	40.1248	35.348	34.415	0.261801	0.230428
NCU00183	DUF185 domain-containing protein	27.5578	29.7577	22.6551	23.7513	24.4025	20.1515	-0.0350279	0.916782
NCU16378	DUF1903 domain-containing protein	12.0067	10.6143	16.3016	13.842	16.4333	13.9381	0.353855	0.47858
NCU04814	DUF21 and CBS domain-containing protein	67.181	68.988	46.2016	79.213	62.2768	58.279	0.330814	0.168404
NCU07943	DUF218 domain-containing protein	23.965	17.3975	19.2501	18.3601	19.197	18.8997	0.0926398	0.778272
NCU01338	DUF218 domain-containing protein	18.707	17.5434	22.8338	19.9288	21.2219	17.9501	0.173521	0.661608
NCU07971	DUF221 domain-containing protein	32.9982	36.8619	19.0701	37.9841	30.355	31.842	0.38343	0.1887
NCU08316	DUF221 domain-containing protein	28.8419	29.1261	21.3647	30.7885	30.5516	24.7829	0.314128	0.127275
NCU06986	DUF221 domain-containing protein	1.70702	8.27291	0	0	0	0.488479	0.130018	0.68377
NCU00789	DUF221 domain-containing protein	102.814	96.8879	77.5038	69.2598	72.538	63.0567	-0.239225	0.217601
NCU01456	DUF250 domain membrane protein	37.7687	35.1196	29.0464	32.9959	30.3635	31.0499	0.0603711	0.822985
NCU01826	DUF250 domain membrane protein	242.439	196.592	192.879	128.762	128.959	111.324	-0.584332	0.00060056
NCU09980	DUF255 domain-containing protein	36.9109	34.2096	29.1249	28.9646	24.8434	25.5013	-0.141716	0.565944
NCU07991	DUF292 domain-containing protein	76.4063	61.8048	58.8929	38.0005	32.9736	30.9566	-0.757833	3.61874e-05
NCU07701	DUF300 domain-containing protein	118	94.5457	85.4727	87.7586	63.7599	57.83	-0.317759	0.213153
NCU01190	DUF410 domain-containing protein	55.5252	59.8486	57.7606	42.2235	39.2433	37.5499	-0.356994	0.0984932
NCU04317	DUF431 domain-containing protein	93.587	82.4908	91.6108	105.781	108.167	108.481	0.455654	0.0337793
NCU11050	DUF455 domain-containing protein	10.2701	20.3782	17.9582	23.4322	20.979	10.9846	0.340396	0.463283
NCU07858	DUF498 domain-containing protein	11.9991	17.415	21.6838	16.8384	13.6867	18.5506	0.110483	0.841788
NCU03888	DUF500 and SH3 domain-containing protein	92.6134	113.157	91.5304	71.6501	58.2581	48.5727	-0.554479	0.0118455
NCU05881	DUF500 and UBA/TS-N domain-containing protein	94.8992	93.5803	65.0969	67.2654	44.729	32.9588	-0.617744	0.0325514
NCU02459	DUF52 domain-containing protein	65.0899	59.0494	57.4959	44.6671	39.4628	36.6266	-0.400966	0.0406685
NCU05961	DUF572 domain-containing protein	4.82026	3.03995	4.53437	2.61339	2.91686	2.56584	-0.429029	0.381592
NCU07247	DUF6 domain-containing protein	25.6103	23.3036	19.6478	15.5119	15.0213	16.1667	-0.353361	0.121688
NCU03471	DUF6 domain-containing protein	13.3576	19.5059	17.2663	16.3244	21.6821	17.0944	0.314024	0.338782
NCU05607	DUF602 domain-containing protein	13.1513	15.9738	14.1378	14.5582	11.5159	10.1876	-0.0746486	0.863675
NCU04116	DUF618 domain-containing protein	0	0	0	0	0	0	0.30048	0.221491
NCU06389	DUF625 domain-containing protein	20.4137	25.8475	17.8969	32.0011	27.1231	32.5172	0.646064	0.00270909
NCU01424	DUF636 domain-containing protein	2752.45	1598.16	1819.71	812.662	736.306	1192.54	-0.953227	0.00139165
NCU04159	DUF652 domain-containing protein	36.0748	37.2367	24.1607	47.5366	53.5673	73.0156	1.05642	9.27444e-05
NCU01970	DUF718 domain-containing protein	25.5162	14.0833	15.7173	17.7028	16.5131	14.5998	0.0211706	0.965053
NCU02747	DUF726 domain-containing protein	34.5889	29.9558	33.7085	24.4159	24.6539	28.6395	-0.14687	0.631012
NCU01672	DUF726 domain-containing protein	0.499237	0.264608	0.380242	0.416831	0.343036	0.681839	0.559965	0.577893
NCU09442	DUF757 domain-containing protein	91.3191	78.9624	87.8383	64.025	66.8379	68.2719	-0.185666	0.487835
NCU11402	DUF786 family protein	40.8273	49.1181	48.4632	34.4255	28.546	30.1688	-0.391741	0.139215
NCU04457	DUF803 domain membrane protein	21.7322	25.5363	16.6261	21.3139	19.476	16.9752	0.0510372	0.881854
NCU06218	DUF803 domain membrane protein	22.3681	27.4379	16.537	25.5036	25.2182	20.3432	0.296761	0.269375
NCU00490	DUF803 domain membrane protein	43.6333	43.0519	37.694	42.2141	35.9244	32.1908	0.0905783	0.738676
NCU07447	DUF803 domain-containing protein	22.6085	19.041	14.097	16.5358	15.6283	12.8258	-0.107789	0.738676
NCU05525	DUF833 domain-containing protein	82.3757	78.2583	65.8527	117.46	81.2511	58.8322	0.367109	0.23702
NCU00966	DUF850 domain-containing protein	112.563	104.152	82.1384	94.7012	72.8072	57.5155	-0.219316	0.439911
NCU01114	DUF858 domain-containing protein	18.3358	15.1496	16.6949	21.0735	30.4801	35.253	0.991469	0.000679958
NCU08505	DUF866 domain-containing protein	161.699	121.812	125.707	103.66	100.1	113.54	-0.166959	0.563021
NCU02977	DUF887 domain-containing protein	218.583	259.014	221.38	230.944	172.118	143.113	-0.177895	0.561437
NCU07814	DUF89 domain-containing protein	159.857	184.722	137.752	104.081	99.5298	109.047	-0.426353	0.0392394
NCU11362	DUF890 domain-containing protein	4.40885	3.5804	4.51759	2.49713	3.5891	3.21257	-0.242343	0.643902
NCU05886	DUF895 domain membrane protein	0.357012	0.176307	0.126144	0.10459	0.286808	0.172152	-0.00318747	0
NCU09771	DUF895 domain membrane protein	3.76184	4.243	4.1024	2.92525	3.0594	2.23947	-0.380089	0.352483
NCU05785	DUF907 domain-containing protein	64.7447	75.8538	47.0621	69.02	49.2978	50.5245	0.046872	0.903741
NCU09253	DUF907 domain-containing protein	10.5964	13.1338	5.03522	11.3337	12.6901	10.0958	0.462938	0.207572
NCU01036	DUF907 domain-containing protein	137.103	126.542	94.0403	103.438	107.719	100.004	0.00240838	0.993569
NCU00542	DUF914 domain membrane protein	79.2206	80.9339	46.9512	122.426	152.811	193.515	1.40342	1.11724e-07
[truncated: 7,948 more rows]

## Sheet: 0mM PO4 Wild type vs Dnuc-3
Gene	Annotation	Wild type 0 mM PO4- 12h TPM Replicate 1	Wild type 0 mM PO4- 12h TPM Replicate 2	Wild type 0 mM PO4- 12h TPM Replicate 3	Dnuc-3 0 mM PO4- 12h TPM Replicate 1	Dnuc-3 0 mM PO4- 12h TPM Replicate 2	Dnuc-3 0 mM PO4- 12h TPM Replicate 3	log2FoldChange(Dnuc-3 vs Wild type)	padj	Promoter bound by NUC-3	Gene of interest
[truncated: 9,774 more rows]

[truncated: 1 more sheets: NUC-1 and NUC-3 Regulation]
